# Supplementary material for: 1,1,2,2-Tetra­kis(1,3-benzothia­zol-2-yl)ethene chloro­form disolvate
Source: Acta Crystallogr Sect E Struct Rep Online. 2010 Aug 21;66(Pt 9):o2378. doi: 10.1107/S1600536810032526 (PMC3008001; doi:10.1107/S1600536810032526)
Supplement: Supplementary file 1 [file e-66-o2378-sup1.cif]

##############################################################################
###                                                                        ###
###        Electronic paper (Acta Crystallographica Section E)             ###
###                                                                        ###
##############################################################################
#                                                                            #
# This CIF contains the data in a paper accepted for publication in Acta     #
# Crystallographica Section E. It conforms to the requirements of Notes      #
# for Authors for Section E, and has been peer reviewed under the auspices   #
# of the IUCr Commission on Journals.                                        #
#                                                                            #
# Full details of the Crystallographic Information File format               #
# are given in the paper "The Crystallographic Information File (CIF):       #
# a New Standard Archive File for Crystallography" by S. R. Hall, F. H.      #
# Allen and I. D. Brown [Acta Cryst. (1991), A47, 655-685].                  #
#                                                                            #
# The current version of the core CIF dictionary is obtainable from          #
# ftp://ftp.iucr.org/pub/cif_core.dic. The current version number is 2.4.    #
#                                                                            #
# Software is freely available for graphical display of the structure(s) in  #
# this CIF.  For information consult the CIF home page http://www.iucr.org/  #
# cif/home.html                                                              #
#                                                                            #
# This file may be used for bona fide research purposes within the           #
# scientific community so long as proper attribution is given to the journal # 
# article from which it was obtained.                                        #
#                                                                            #
##############################################################################
                                             
data_I
_audit_creation_method     SHELXL-97
_chemical_name_systematic
;
1,1,2,2-Tetrakis(1,3-benzothiazol-2-yl)ethene chloroform disolvate
;
_chemical_name_common     'work'
_chemical_formula_moiety     'C30 H16 N4 S4, 2(C H Cl3)'
_chemical_formula_sum     'C32 H18 Cl6 N4 S4'
_chemical_formula_iupac     'C30 H16 N4 S4, 2C H Cl3'
_chemical_formula_weight     799.44
_chemical_melting_point     ?
_symmetry_cell_setting     monoclinic
_symmetry_space_group_name_H-M     'P 21/c'
_symmetry_space_group_name_Hall     '-P 2ybc'
loop_
    _symmetry_equiv_pos_as_xyz
    'x, y, z'
    '-x, y+1/2, -z+1/2'
    '-x, -y, -z'
    'x, -y-1/2, z-1/2'
_cell_length_a     9.955(2)
_cell_length_b     16.299(3)
_cell_length_c     11.569(2)
_cell_angle_alpha     90.00
_cell_angle_beta     115.61(3)
_cell_angle_gamma     90.00
_cell_volume     1692.8(6)
_cell_formula_units_Z     2
_cell_measurement_reflns_used     2580
_cell_measurement_theta_min     2.709
_cell_measurement_theta_max     27.512
_cell_measurement_temperature     100(2)
_exptl_crystal_description     'block'
_exptl_crystal_colour     'yellow'
_exptl_crystal_size_max     0.35
_exptl_crystal_size_mid     0.25
_exptl_crystal_size_min     0.15
_exptl_crystal_density_diffrn     1.568
_exptl_crystal_density_meas     ?
_exptl_crystal_density_method     'not measured'
_exptl_crystal_F_000     808
_exptl_absorpt_coefficient_mu     0.786
_exptl_absorpt_correction_type     multi-scan
_exptl_absorpt_process_details     '(SADABS; Sheldrick, 1997)'
_exptl_absorpt_correction_T_min     0.7704
_exptl_absorpt_correction_T_max     0.8912
_exptl_special_details
;
;
_diffrn_ambient_temperature     100(2)
_diffrn_radiation_type     MoK\a
_diffrn_radiation_wavelength     0.71073
_diffrn_radiation_source     'fine-focus sealed tube'
_diffrn_radiation_monochromator     'graphite'
_diffrn_measurement_device_type     'Bruker APEX CCD area-detector'
_diffrn_measurement_method     '\w'
_diffrn_detector_area_resol_mean     ?
_diffrn_reflns_number     19051
_diffrn_reflns_av_R_equivalents     0.0370
_diffrn_reflns_av_sigmaI/netI     0.0285
_diffrn_reflns_theta_min     2.27
_diffrn_reflns_theta_max     28.23
_diffrn_reflns_theta_full     26.50
_diffrn_measured_fraction_theta_max     0.960
_diffrn_measured_fraction_theta_full     0.999
_diffrn_reflns_limit_h_min     -12
_diffrn_reflns_limit_h_max     12
_diffrn_reflns_limit_k_min     -21
_diffrn_reflns_limit_k_max     21
_diffrn_reflns_limit_l_min     -15
_diffrn_reflns_limit_l_max     14
_diffrn_standards_number     ?
_diffrn_standards_interval_count     ?
_diffrn_standards_interval_time     ?
_diffrn_standards_decay_%     ?
_refine_special_details
;
Refinement of <i>F</i>^2^ against ALL reflections. The weighted <i>R</i>-factor
<i>wR</i> and goodness of fit <i>S</i> are based on <i>F</i>^2^, conventional
<i>R</i>-factors <i>R</i> are based on <i>F</i>, with <i>F</i> set to zero for
negative <i>F</i>^2^. The threshold expression of <i>F</i>^2^ >
\s(<i>F</i>^2^) is used only for calculating <i>R</i>-factors(gt) <i>etc</i>.
and is not relevant to the choice of reflections for refinement.
<i>R</i>-factors based on <i>F</i>^2^ are statistically about twice as large
as those based on <i>F</i>, and <i>R</i>- factors based on ALL data will be
even larger.
;
_reflns_number_total     4018
_reflns_number_gt     3704
_reflns_threshold_expression     I>2\s(I)
_refine_ls_structure_factor_coef     Fsqd
_refine_ls_matrix_type     full
_refine_ls_R_factor_all     0.0411
_refine_ls_R_factor_gt     0.0377
_refine_ls_wR_factor_gt     0.0901
_refine_ls_wR_factor_ref     0.0921
_refine_ls_goodness_of_fit_ref     1.066
_refine_ls_restrained_S_all     1.066
_refine_ls_number_reflns     4018
_refine_ls_number_parameters     208
_refine_ls_number_restraints     0
_refine_ls_hydrogen_treatment     constr
_refine_ls_weighting_scheme     calc
_refine_ls_weighting_details
         'calc w=1/[\s^2^(Fo^2^)+(0.0425P)^2^+1.4464P] where P=(Fo^2^+2Fc^2^)/3'
_atom_sites_solution_hydrogens     geom
_atom_sites_solution_primary     direct
_atom_sites_solution_secondary     difmap
_refine_ls_shift/su_max     0.001
_refine_ls_shift/su_mean     0.000
_refine_diff_density_max     0.825
_refine_diff_density_min     -0.619
_refine_ls_extinction_method     none
_refine_ls_extinction_coef     ?
loop_
    _atom_type_symbol
    _atom_type_description
    _atom_type_scat_dispersion_real
    _atom_type_scat_dispersion_imag
    _atom_type_scat_source
    'C' 'C' 0.0033 0.0016
                         'International Tables Vol C Tables 4.2.6.8 and 6.1.1.4'
    'N' 'N' 0.0061 0.0033
                         'International Tables Vol C Tables 4.2.6.8 and 6.1.1.4'
    'S' 'S' 0.1246 0.1234
                         'International Tables Vol C Tables 4.2.6.8 and 6.1.1.4'
    'Cl' 'Cl' 0.1484 0.1585
                         'International Tables Vol C Tables 4.2.6.8 and 6.1.1.4'
    'H' 'H' 0.0000 0.0000
                         'International Tables Vol C Tables 4.2.6.8 and 6.1.1.4'
_computing_data_collection     'SMART (Bruker, 2001)'
_computing_cell_refinement     'SAINT (Bruker, 2002)'
_computing_data_reduction     'SAINT (Bruker, 2002)'
_computing_structure_solution     'SHELXS97 (Sheldrick, 2008)'
_computing_structure_refinement     'SHELXL97 (Sheldrick, 2008)'
_computing_molecular_graphics     'Mercury (Macrae <i>et al.</i>, 2008)'
_computing_publication_material     'SHELXL97 (Sheldrick, 2008)'
loop_
    _atom_site_type_symbol
    _atom_site_label
    _atom_site_fract_x
    _atom_site_fract_y
    _atom_site_fract_z
    _atom_site_U_iso_or_equiv
    _atom_site_adp_type
    _atom_site_calc_flag
    _atom_site_refinement_flags
    _atom_site_occupancy
    _atom_site_disorder_assembly
    _atom_site_disorder_group
    C C1 0.94075(18) 0.52372(10) 0.99285(15) 0.0127(3) Uani d . 1 . .
    C C2 0.87364(18) 0.58940(10) 0.89861(15) 0.0123(3) Uani d . 1 . .
    N N3 0.76258(16) 0.63137(9) 0.90007(14) 0.0143(3) Uani d . 1 . .
    C C4 0.71780(18) 0.69236(10) 0.80832(16) 0.0139(3) Uani d . 1 . .
    C C5 0.6029(2) 0.74885(11) 0.78653(17) 0.0183(3) Uani d . 1 . .
    H H5 0.5477 0.7473 0.8360 0.022 Uiso calc R 1 . .
    C C6 0.57244(19) 0.80648(11) 0.69183(17) 0.0179(3) Uani d . 1 . .
    H H6 0.4950 0.8451 0.6761 0.021 Uiso calc R 1 . .
    C C7 0.65214(19) 0.80981(10) 0.61813(16) 0.0167(3) Uani d . 1 . .
    H H7 0.6274 0.8502 0.5529 0.020 Uiso calc R 1 . .
    C C8 0.76687(19) 0.75521(11) 0.63852(17) 0.0171(3) Uani d . 1 . .
    H H8 0.8220 0.7577 0.5890 0.020 Uiso calc R 1 . .
    C C9 0.79844(18) 0.69662(10) 0.73415(16) 0.0139(3) Uani d . 1 . .
    S S10 0.93325(5) 0.62064(3) 0.78321(4) 0.01696(11) Uani d . 1 . .
    C C11 0.86666(17) 0.51295(10) 1.08024(16) 0.0122(3) Uani d . 1 . .
    N N12 0.91748(16) 0.54510(9) 1.19354(14) 0.0138(3) Uani d . 1 . .
    C C13 0.82944(19) 0.52252(10) 1.25436(16) 0.0146(3) Uani d . 1 . .
    C C14 0.8538(2) 0.54653(12) 1.37835(17) 0.0203(4) Uani d . 1 . .
    H H14 0.9341 0.5818 1.4278 0.024 Uiso calc R 1 . .
    C C15 0.7579(2) 0.51753(13) 1.42658(18) 0.0248(4) Uani d . 1 . .
    H H15 0.7733 0.5328 1.5106 0.030 Uiso calc R 1 . .
    C C16 0.6383(2) 0.46595(13) 1.35398(19) 0.0247(4) Uani d . 1 . .
    H H16 0.5749 0.4465 1.3902 0.030 Uiso calc R 1 . .
    C C17 0.6109(2) 0.44282(12) 1.23095(18) 0.0210(4) Uani d . 1 . .
    H H17 0.5289 0.4085 1.1814 0.025 Uiso calc R 1 . .
    C C18 0.70809(19) 0.47171(10) 1.18186(16) 0.0153(3) Uani d . 1 . .
    S S19 0.70563(5) 0.45367(3) 1.03337(4) 0.01547(11) Uani d . 1 . .
    C C20 0.7989(2) 0.34163(12) 0.71325(18) 0.0233(4) Uani d . 1 . .
    H H20 0.8939 0.3669 0.7209 0.028 Uiso calc R 1 . .
    Cl Cl21 0.72698(8) 0.27883(4) 0.57692(6) 0.04317(16) Uani d . 1 . .
    Cl Cl22 0.83624(6) 0.28346(4) 0.85199(5) 0.03533(14) Uani d . 1 . .
    Cl Cl23 0.67054(6) 0.42068(3) 0.69781(5) 0.02985(13) Uani d . 1 . .
loop_
    _atom_site_aniso_label
    _atom_site_aniso_U_11
    _atom_site_aniso_U_22
    _atom_site_aniso_U_33
    _atom_site_aniso_U_12
    _atom_site_aniso_U_13
    _atom_site_aniso_U_23
    C1 0.0136(7) 0.0128(7) 0.0119(7) -0.0026(6) 0.0058(6) -0.0015(6)
    C2 0.0138(7) 0.0128(7) 0.0117(7) -0.0004(6) 0.0068(6) 0.0001(6)
    N3 0.0143(7) 0.0146(7) 0.0149(7) 0.0002(5) 0.0070(6) 0.0014(5)
    C4 0.0138(8) 0.0140(8) 0.0141(7) -0.0007(6) 0.0062(6) -0.0002(6)
    C5 0.0184(8) 0.0198(8) 0.0200(8) 0.0040(7) 0.0115(7) 0.0027(7)
    C6 0.0171(8) 0.0161(8) 0.0201(8) 0.0044(6) 0.0077(7) 0.0027(7)
    C7 0.0176(8) 0.0146(8) 0.0155(8) 0.0004(6) 0.0050(7) 0.0029(6)
    C8 0.0177(8) 0.0183(8) 0.0172(8) 0.0007(7) 0.0094(7) 0.0032(7)
    C9 0.0138(8) 0.0130(7) 0.0155(8) 0.0016(6) 0.0068(6) 0.0013(6)
    S10 0.0184(2) 0.0190(2) 0.0184(2) 0.00666(16) 0.01248(17) 0.00728(16)
    C11 0.0116(7) 0.0108(7) 0.0140(7) 0.0012(6) 0.0054(6) 0.0022(6)
    N12 0.0138(7) 0.0142(7) 0.0143(7) 0.0017(5) 0.0070(6) 0.0013(5)
    C13 0.0144(8) 0.0144(8) 0.0157(8) 0.0037(6) 0.0074(6) 0.0027(6)
    C14 0.0202(9) 0.0250(9) 0.0164(8) 0.0022(7) 0.0085(7) 0.0005(7)
    C15 0.0273(10) 0.0347(11) 0.0168(9) 0.0062(8) 0.0136(8) 0.0035(8)
    C16 0.0230(9) 0.0324(10) 0.0256(10) 0.0055(8) 0.0169(8) 0.0095(8)
    C17 0.0170(8) 0.0250(9) 0.0234(9) 0.0002(7) 0.0109(7) 0.0054(7)
    C18 0.0152(8) 0.0160(8) 0.0158(8) 0.0026(6) 0.0077(7) 0.0031(6)
    S19 0.0146(2) 0.0181(2) 0.0143(2) -0.00416(15) 0.00682(16) -0.00119(15)
    C20 0.0240(9) 0.0256(10) 0.0243(9) -0.0075(7) 0.0143(8) -0.0064(7)
    Cl21 0.0606(4) 0.0355(3) 0.0312(3) -0.0043(3) 0.0178(3) -0.0158(2)
    Cl22 0.0303(3) 0.0464(3) 0.0305(3) 0.0025(2) 0.0143(2) 0.0093(2)
    Cl23 0.0364(3) 0.0275(3) 0.0333(3) 0.0002(2) 0.0222(2) -0.00071(19)
_geom_special_details
;
All e.s.d.'s (except the e.s.d. in the dihedral angle between two l.s. planes)
are estimated using the full covariance matrix. The cell e.s.d.'s are taken
into account individually in the estimation of e.s.d.'s in distances, angles
and torsion angles; correlations between e.s.d.'s in cell parameters are only
used when they are defined by crystal symmetry. An approximate (isotropic)
treatment of cell e.s.d.'s is used for estimating e.s.d.'s involving l.s.
planes.
;
loop_
    _geom_bond_atom_site_label_1
    _geom_bond_atom_site_label_2
    _geom_bond_site_symmetry_2
    _geom_bond_distance
    _geom_bond_publ_flag
    C1 C1 3_767 1.359(3) ?
    C1 C2 . 1.467(2) ?
    C1 C11 . 1.497(2) ?
    C2 N3 . 1.306(2) ?
    C2 S10 . 1.7546(16) ?
    N3 C4 . 1.380(2) ?
    C4 C5 . 1.404(2) ?
    C4 C9 . 1.408(2) ?
    C5 C6 . 1.374(2) ?
    C5 H5 . 0.9500 ?
    C6 C7 . 1.394(2) ?
    C6 H6 . 0.9500 ?
    C7 C8 . 1.385(2) ?
    C7 H7 . 0.9500 ?
    C8 C9 . 1.391(2) ?
    C8 H8 . 0.9500 ?
    C9 S10 . 1.7315(17) ?
    C11 N12 . 1.294(2) ?
    C11 S19 . 1.7453(17) ?
    N12 C13 . 1.390(2) ?
    C13 C14 . 1.403(2) ?
    C13 C18 . 1.405(2) ?
    C14 C15 . 1.380(3) ?
    C14 H14 . 0.9500 ?
    C15 C16 . 1.402(3) ?
    C15 H15 . 0.9500 ?
    C16 C17 . 1.381(3) ?
    C16 H16 . 0.9500 ?
    C17 C18 . 1.398(2) ?
    C17 H17 . 0.9500 ?
    C18 S19 . 1.7327(18) ?
    C20 Cl21 . 1.753(2) ?
    C20 Cl22 . 1.760(2) ?
    C20 Cl23 . 1.769(2) ?
    C20 H20 . 1.0000 ?
loop_
    _geom_angle_atom_site_label_1
    _geom_angle_atom_site_label_2
    _geom_angle_atom_site_label_3
    _geom_angle_site_symmetry_1
    _geom_angle_site_symmetry_3
    _geom_angle
    _geom_angle_publ_flag
    C1 C1 C2 3_767 . 126.72(19) ?
    C1 C1 C11 3_767 . 120.41(19) ?
    C2 C1 C11 . . 112.86(14) ?
    N3 C2 C1 . . 119.25(14) ?
    N3 C2 S10 . . 115.11(12) ?
    C1 C2 S10 . . 125.61(12) ?
    C2 N3 C4 . . 111.16(14) ?
    N3 C4 C5 . . 125.30(15) ?
    N3 C4 C9 . . 115.13(15) ?
    C5 C4 C9 . . 119.56(15) ?
    C6 C5 C4 . . 118.26(16) ?
    C6 C5 H5 . . 120.9 ?
    C4 C5 H5 . . 120.9 ?
    C5 C6 C7 . . 121.77(16) ?
    C5 C6 H6 . . 119.1 ?
    C7 C6 H6 . . 119.1 ?
    C8 C7 C6 . . 121.06(16) ?
    C8 C7 H7 . . 119.5 ?
    C6 C7 H7 . . 119.5 ?
    C7 C8 C9 . . 117.57(16) ?
    C7 C8 H8 . . 121.2 ?
    C9 C8 H8 . . 121.2 ?
    C8 C9 C4 . . 121.77(15) ?
    C8 C9 S10 . . 128.94(13) ?
    C4 C9 S10 . . 109.29(12) ?
    C9 S10 C2 . . 89.31(8) ?
    N12 C11 C1 . . 123.05(15) ?
    N12 C11 S19 . . 116.31(13) ?
    C1 C11 S19 . . 120.63(12) ?
    C11 N12 C13 . . 110.45(14) ?
    N12 C13 C14 . . 125.14(16) ?
    N12 C13 C18 . . 114.94(15) ?
    C14 C13 C18 . . 119.93(16) ?
    C15 C14 C13 . . 118.27(18) ?
    C15 C14 H14 . . 120.9 ?
    C13 C14 H14 . . 120.9 ?
    C14 C15 C16 . . 121.31(18) ?
    C14 C15 H15 . . 119.3 ?
    C16 C15 H15 . . 119.3 ?
    C17 C16 C15 . . 121.31(17) ?
    C17 C16 H16 . . 119.3 ?
    C15 C16 H16 . . 119.3 ?
    C16 C17 C18 . . 117.61(18) ?
    C16 C17 H17 . . 121.2 ?
    C18 C17 H17 . . 121.2 ?
    C17 C18 C13 . . 121.56(17) ?
    C17 C18 S19 . . 129.04(15) ?
    C13 C18 S19 . . 109.39(13) ?
    C18 S19 C11 . . 88.89(8) ?
    Cl21 C20 Cl22 . . 110.44(11) ?
    Cl21 C20 Cl23 . . 109.77(11) ?
    Cl22 C20 Cl23 . . 110.05(10) ?
    Cl21 C20 H20 . . 108.8 ?
    Cl22 C20 H20 . . 108.8 ?
    Cl23 C20 H20 . . 108.8 ?
loop_
    _geom_torsion_atom_site_label_1
    _geom_torsion_atom_site_label_2
    _geom_torsion_atom_site_label_3
    _geom_torsion_atom_site_label_4
    _geom_torsion_site_symmetry_1
    _geom_torsion_site_symmetry_2
    _geom_torsion_site_symmetry_3
    _geom_torsion_site_symmetry_4
    _geom_torsion
    _geom_torsion_publ_flag
    C1 C1 C2 N3 3_767 . . . -177.7(2) ?
    C11 C1 C2 N3 . . . . 1.0(2) ?
    C1 C1 C2 S10 3_767 . . . 0.1(3) ?
    C11 C1 C2 S10 . . . . 178.72(12) ?
    C1 C2 N3 C4 . . . . 177.65(14) ?
    S10 C2 N3 C4 . . . . -0.34(18) ?
    C2 N3 C4 C5 . . . . -178.99(17) ?
    C2 N3 C4 C9 . . . . 0.1(2) ?
    N3 C4 C5 C6 . . . . 179.50(16) ?
    C9 C4 C5 C6 . . . . 0.5(3) ?
    C4 C5 C6 C7 . . . . 0.0(3) ?
    C5 C6 C7 C8 . . . . -0.6(3) ?
    C6 C7 C8 C9 . . . . 0.6(3) ?
    C7 C8 C9 C4 . . . . -0.1(3) ?
    C7 C8 C9 S10 . . . . -179.85(14) ?
    N3 C4 C9 C8 . . . . -179.57(16) ?
    C5 C4 C9 C8 . . . . -0.5(3) ?
    N3 C4 C9 S10 . . . . 0.23(19) ?
    C5 C4 C9 S10 . . . . 179.34(13) ?
    C8 C9 S10 C2 . . . . 179.45(17) ?
    C4 C9 S10 C2 . . . . -0.33(13) ?
    N3 C2 S10 C9 . . . . 0.40(14) ?
    C1 C2 S10 C9 . . . . -177.44(15) ?
    C1 C1 C11 N12 3_767 . . . 81.4(3) ?
    C2 C1 C11 N12 . . . . -97.33(19) ?
    C1 C1 C11 S19 3_767 . . . -97.5(2) ?
    C2 C1 C11 S19 . . . . 83.71(16) ?
    C1 C11 N12 C13 . . . . -177.85(14) ?
    S19 C11 N12 C13 . . . . 1.15(18) ?
    C11 N12 C13 C14 . . . . 179.76(16) ?
    C11 N12 C13 C18 . . . . -0.3(2) ?
    N12 C13 C14 C15 . . . . -178.67(17) ?
    C18 C13 C14 C15 . . . . 1.4(3) ?
    C13 C14 C15 C16 . . . . -0.5(3) ?
    C14 C15 C16 C17 . . . . -0.7(3) ?
    C15 C16 C17 C18 . . . . 0.9(3) ?
    C16 C17 C18 C13 . . . . -0.1(3) ?
    C16 C17 C18 S19 . . . . 179.48(15) ?
    N12 C13 C18 C17 . . . . 178.94(16) ?
    C14 C13 C18 C17 . . . . -1.1(3) ?
    N12 C13 C18 S19 . . . . -0.69(18) ?
    C14 C13 C18 S19 . . . . 179.28(13) ?
    C17 C18 S19 C11 . . . . -178.54(17) ?
    C13 C18 S19 C11 . . . . 1.05(13) ?
    N12 C11 S19 C18 . . . . -1.33(14) ?
    C1 C11 S19 C18 . . . . 177.70(14) ?
loop_
    _geom_hbond_atom_site_label_D
    _geom_hbond_atom_site_label_H
    _geom_hbond_atom_site_label_A
    _geom_hbond_site_symmetry_A
    _geom_hbond_distance_DH
    _geom_hbond_distance_HA
    _geom_hbond_distance_DA
    _geom_hbond_angle_DHA
    C20 H20 N12 3_767 1.00 2.23 3.148(3) 153
    C6 H6 Cl23 2_656 0.95 2.90 3.690(2) 141
    C7 H7 N3 4_575 0.95 2.66 3.300(3) 125
    C8 H8 N3 4_575 0.95 2.70 3.306(2) 122
    C17 H17 N3 3_667 0.95 2.71 3.565(3) 149
data_global
_journal_data_validation_number     ?
_journal_date_recd_electronic     2010-08-10
_journal_date_accepted     2010-08-12
_journal_name_full     'Acta Crystallographica, Section E'
_journal_year     2010
_journal_volume     66
_journal_issue      9
_journal_page_first     o2378
_journal_page_last     o2378
_journal_paper_category     QO
_journal_coeditor_code     HG2698
_publ_contact_author_name     'Liliana Dobrza\'nska'
_publ_contact_author_address
;
 Department of Chemistry,
 University of Stellenbosch,
 Private Bag X1, Matieland 7602,
 South Africa
;
_publ_contact_author_email     lianger@sun.ac.za
_publ_contact_author_fax     '+27 21 808 3849'
_publ_contact_author_phone     '+27 21 808 3339'
_publ_section_title
;
1,1,2,2-Tetrakis(1,3-benzothiazol-2-yl)ethene chloroform disolvate
;
loop_
    _publ_author_name
    _publ_author_address
    'Tesfamariam K. Hagos'
;
 Department of Chemistry,
 University of Stellenbosch,
 Private Bag X1, Matieland,
 South Africa
;
    'Stefan D. Nogai'
;
 Department of Chemistry,
 University of Stellenbosch,
 Private Bag X1, Matieland,
 South Africa
;
    'Liliana Dobrza\'nska'
;
 Department of Chemistry,
 University of Stellenbosch,
 Private Bag X1, Matieland,
 South Africa
;
    'Stephanie Cronje'
;
 Department of Chemistry,
 University of Stellenbosch,
 Private Bag X1, Matieland,
 South Africa
;
    'Helgard G. Raubenheimer'
;
 Department of Chemistry,
 University of Stellenbosch,
 Private Bag X1, Matieland,
 South Africa
;
