# Supplementary material for: 1,1,2,2-Tetra­kis(1,3-benzothia­zol-2-yl)ethene chloro­form disolvate
Source: Acta Crystallogr Sect E Struct Rep Online. 2010 Aug 21;66(Pt 9):o2378. doi: 10.1107/S1600536810032526 (PMC3008001; doi:10.1107/S1600536810032526)
Supplement: Supplementary file 2 [file e-66-o2378-Isup2.hkl]

# 
# h,k,l, Fc-squared, Fo-squared, sigma(Fo-squared) and status flag 
# 
data_I
_shelx_title ' monoend in P2(1)/c' 
_shelx_refln_list_code          4 
_shelx_F_calc_maximum      233.93 
_exptl_crystal_F_000       808.00 
_reflns_d_resolution_high  0.7514 
 
loop_ 
 _symmetry_equiv_pos_as_xyz 
 'x, y, z' 
 '-x, y+1/2, -z+1/2' 
 '-x, -y, -z' 
 'x, -y-1/2, z-1/2' 
 
_cell_length_a     9.9550 
_cell_length_b    16.2990 
_cell_length_c    11.5694 
_cell_angle_alpha  90.000 
_cell_angle_beta  115.612 
_cell_angle_gamma  90.000 
 
_shelx_F_squared_multiplier     1.000 
 
loop_ 
 _refln_index_h 
 _refln_index_k 
 _refln_index_l 
 _refln_F_squared_calc 
 _refln_F_squared_meas 
 _refln_F_squared_sigma 
 _refln_observed_status 
   1   0   0     2439.12     2738.39     64.88 o 
   2   0   0    49778.57    54812.67   1253.73 o 
   3   0   0     1200.08     1171.98     28.39 o 
   4   0   0      700.47      701.14     18.22 o 
   5   0   0     3074.73     2977.39     70.62 o 
   6   0   0       56.65       90.47      6.48 o 
   7   0   0      142.83      124.79      8.14 o 
   8   0   0     1741.57     1628.01     49.65 o 
   9   0   0     2023.43     2029.63     61.27 o 
  10   0   0       58.76       60.80     13.97 o 
  11   0   0       38.49       37.26      9.16 o 
   1   1   0      490.72      491.14      9.04 o 
   2   1   0      214.34      185.18      4.26 o 
   3   1   0     6297.64     6799.39    118.48 o 
   4   1   0        0.32        2.45      1.08 o 
   5   1   0     3223.19     3312.93     55.29 o 
   6   1   0     1965.52     1798.96     42.08 o 
   7   1   0     1040.81     1044.77     23.42 o 
   8   1   0     1023.11     1005.05     23.35 o 
   9   1   0       12.32       11.69      3.52 o 
  10   1   0      135.72      147.04      8.88 o 
  11   1   0       67.26       88.02     10.63 o 
   0   2   0     1713.12     1872.15    101.12 o 
   1   2   0     1395.11     1508.25     25.11 o 
   2   2   0     1205.21     1297.43     23.37 o 
   3   2   0     5010.80     5590.72     97.75 o 
   4   2   0     1789.81     1989.95     36.27 o 
   5   2   0     4981.63     5368.23     94.79 o 
   6   2   0       75.29      110.31      4.41 o 
   7   2   0       18.33       20.05      2.87 o 
   8   2   0      100.48      100.26      6.30 o 
   9   2   0       10.77       10.60      3.59 o 
  10   2   0       85.24       90.18      7.26 o 
  11   2   0       99.92      132.47     11.90 o 
   1   3   0      157.20      172.76      3.82 o 
   2   3   0    54722.30    60475.41    976.77 o 
   3   3   0     1259.79     1276.01     25.41 o 
   4   3   0      441.82      492.15     12.80 o 
   5   3   0      951.57      972.60     20.73 o 
   6   3   0        7.90        5.95      1.66 o 
   7   3   0      188.04      183.50      7.56 o 
   8   3   0      178.27      175.43      8.39 o 
   9   3   0      392.56      387.86     13.40 o 
  10   3   0      681.85      693.64     20.85 o 
  11   3   0     1396.14     1419.40     40.92 o 
   0   4   0    17854.49    19142.51    768.00 o 
   1   4   0      553.89      494.86      8.97 o 
   2   4   0     9882.96    10578.29    171.17 o 
   3   4   0      726.03      810.01     16.59 o 
   4   4   0       10.37        6.89      1.34 o 
   5   4   0      108.74      136.61      4.89 o 
   6   4   0      256.63      210.49      6.48 o 
   7   4   0     3429.56     3266.12     65.11 o 
   8   4   0      263.47      263.45     10.20 o 
   9   4   0      666.36      634.65     18.88 o 
  10   4   0       41.06       59.47      6.11 o 
  11   4   0       65.06       71.07      7.17 o 
   1   5   0     9668.35    10426.12    168.45 o 
   2   5   0    12047.82    13244.86    214.05 o 
   3   5   0     2385.91     2628.66     43.90 o 
   4   5   0     6988.95     7420.57    130.01 o 
   5   5   0        6.40       13.99      4.24 o 
   6   5   0      926.03      864.35     20.90 o 
   7   5   0      679.35      707.42     17.22 o 
   8   5   0      623.57      641.68     24.00 o 
   9   5   0      265.18      250.47     10.89 o 
  10   5   0      335.21      356.20     13.52 o 
  11   5   0       39.13       51.27      6.33 o 
   0   6   0     2877.04     2847.29     77.79 o 
   1   6   0      619.41      609.05     11.16 o 
   2   6   0      215.56      172.86      4.53 o 
   3   6   0     1494.74     1451.12     25.17 o 
   4   6   0      453.81      470.87     10.69 o 
   5   6   0      622.18      600.40     13.11 o 
   6   6   0       40.32       38.52      3.38 o 
   7   6   0       25.22       31.02      3.45 o 
   8   6   0        0.60        3.84      2.57 o 
   9   6   0        4.73        5.08      3.10 o 
  10   6   0       10.08       16.87      4.11 o 
  11   6   0       61.76       67.08      6.97 o 
   1   7   0      146.45      141.54      3.74 o 
   2   7   0      828.43      918.63     16.46 o 
   3   7   0        1.09        4.73      1.22 o 
   4   7   0     1004.32     1022.11     18.60 o 
   5   7   0      654.03      632.82     13.82 o 
   6   7   0        4.54       10.37      2.28 o 
   7   7   0      131.77      118.16      6.12 o 
   8   7   0       92.48       79.86      6.18 o 
   9   7   0      318.51      342.95     12.72 o 
  10   7   0      120.85      116.40      8.43 o 
  11   7   0      522.90      534.10     23.34 o 
   0   8   0      622.46      569.64     15.40 o 
   1   8   0     4011.27     4206.95     69.39 o 
   2   8   0     1349.32     1372.82     26.03 o 
   3   8   0     1446.86     1480.19     27.85 o 
   4   8   0      601.91      590.68     12.83 o 
   5   8   0      399.77      374.19     10.41 o 
   6   8   0     2259.03     2277.79     46.52 o 
   7   8   0     1259.33     1142.69     25.93 o 
   8   8   0      130.67      132.11      7.77 o 
   9   8   0       88.74      104.44      8.47 o 
  10   8   0      590.56      575.84     18.69 o 
  11   8   0      190.38      224.50     27.61 o 
   1   9   0     1042.67     1062.81     19.12 o 
   2   9   0     1491.70     1602.42     27.94 o 
   3   9   0      608.79      601.05     12.72 o 
   4   9   0       55.02       48.49      3.09 o 
   5   9   0       22.17       20.98      2.86 o 
   6   9   0      963.77      895.22     20.89 o 
   7   9   0       22.18       29.13      3.76 o 
   8   9   0      121.36      154.36      7.68 o 
   9   9   0      163.48      152.57      9.04 o 
  10   9   0        2.13       16.22      4.56 o 
   0  10   0       56.26       44.36      4.45 o 
   1  10   0      329.21      305.69      8.04 o 
   2  10   0      108.37      101.21      3.69 o 
   3  10   0      552.67      507.31     15.90 o 
   4  10   0      214.83      187.86      6.73 o 
   5  10   0        6.59       11.62      2.49 o 
   6  10   0      275.79      247.14      8.61 o 
   7  10   0        5.88       12.11      2.99 o 
   8  10   0       12.74        9.09      3.15 o 
   9  10   0      153.58      165.38     10.66 o 
  10  10   0      502.60      501.48     19.45 o 
   1  11   0     1111.08     1049.69     20.76 o 
   2  11   0      234.74      265.68      7.14 o 
   3  11   0      699.68      713.92     16.56 o 
   4  11   0      831.00      795.35     22.86 o 
   5  11   0      304.30      311.13     10.68 o 
   6  11   0      449.40      440.91     14.79 o 
   7  11   0      233.60      217.24     11.94 o 
   8  11   0      410.27      411.64     14.31 o 
   9  11   0      231.53      203.69     11.95 o 
  10  11   0        5.99       22.57      7.79 o 
   0  12   0     5366.29     5730.90    201.12 o 
   1  12   0     1299.63     1152.85     28.34 o 
   2  12   0      198.41      208.95      6.98 o 
   3  12   0       18.36       23.21      3.23 o 
   4  12   0      269.68      271.88     19.68 o 
   5  12   0      758.78      699.80     19.20 o 
   6  12   0      520.83      458.57     14.53 o 
   7  12   0       96.80      100.60      7.17 o 
   8  12   0      856.00      866.13     26.90 o 
   9  12   0     1855.71     1992.88     62.15 o 
   1  13   0     2430.13     2310.74     46.30 o 
   2  13   0       15.89       32.00      3.75 o 
   3  13   0      110.91      101.99      6.05 o 
   4  13   0      186.50      170.41      9.32 o 
   5  13   0      184.64      199.34     10.46 o 
   6  13   0      408.74      468.71     23.79 o 
   7  13   0       63.01       64.59      7.49 o 
   8  13   0      955.79      956.21     29.61 o 
   9  13   0       26.51       20.23     11.53 o 
   0  14   0       28.38       49.67      7.72 o 
   1  14   0        8.47       17.25      2.62 o 
   2  14   0      391.68      367.50     11.75 o 
   3  14   0      201.15      204.73      9.98 o 
   4  14   0        8.29       14.23      3.89 o 
   5  14   0       91.64       99.94      8.01 o 
   6  14   0      568.10      614.83     26.54 o 
   7  14   0       74.26       64.80      9.90 o 
   8  14   0       83.68       79.71      8.13 o 
   9  14   0       76.50      101.17     18.13 o 
   1  15   0     1833.33     1800.87     41.26 o 
   2  15   0       18.60       25.70      4.29 o 
   3  15   0      142.52      149.74      8.99 o 
   4  15   0      154.95      155.49      9.67 o 
   5  15   0       31.16       30.91      5.38 o 
   6  15   0      352.55      370.71     15.56 o 
   7  15   0       74.36       76.91      7.94 o 
   8  15   0      246.76      233.61     15.19 o 
   0  16   0        9.27       15.20      5.04 o 
   1  16   0       14.91       17.47      3.34 o 
   2  16   0      713.87      719.70     31.07 o 
   3  16   0      203.18      183.34     10.35 o 
   4  16   0        1.02        1.53      3.57 o 
   5  16   0      128.98      159.78     10.55 o 
   6  16   0      874.58      879.48     27.99 o 
   7  16   0      469.05      516.71     19.76 o 
   8  16   0        0.43       -8.97      8.97 o 
   1  17   0     4200.18     3963.61     85.65 o 
   2  17   0        0.05        2.51      2.94 o 
   3  17   0      668.61      631.43     21.29 o 
   4  17   0       26.09       22.17      5.17 o 
   5  17   0      470.96      461.16     18.03 o 
   6  17   0        5.13        8.04      4.81 o 
   7  17   0        0.03        1.54      9.61 o 
   0  18   0      230.21      212.38     18.71 o 
   1  18   0      277.85      308.12     16.06 o 
   2  18   0       25.77       23.01      4.70 o 
   3  18   0      119.46      125.35      9.43 o 
   4  18   0       35.04       39.03      7.30 o 
   5  18   0      110.77      136.16     10.71 o 
   6  18   0       84.21       66.67     12.21 o 
   1  19   0      134.41      134.28      9.52 o 
   2  19   0       39.55       49.20     10.60 o 
   3  19   0       85.97      100.35      9.81 o 
   4  19   0      768.76      754.75     26.97 o 
   5  19   0       37.70       56.50     11.11 o 
   0  20   0      111.81      140.03     14.52 o 
   1  20   0      257.28      247.36     13.08 o 
   2  20   0       15.88       30.07      6.66 o 
   3  20   0       63.88      103.51     17.01 o 
   4  20   0        3.97        7.30     11.40 o 
   1  21   0      526.14      524.22     40.62 o 
 -12   1   1      714.70      664.64     48.15 o 
 -11   1   1      396.61      417.02     17.62 o 
 -10   1   1      731.10      742.58     25.69 o 
  -9   1   1      859.32      839.63     25.23 o 
  -8   1   1     1995.80     1917.22     40.31 o 
  -7   1   1     2508.75     2369.85     52.33 o 
  -6   1   1       13.78        6.80      1.68 o 
  -5   1   1     1248.27     1317.64     24.48 o 
  -4   1   1     1845.02     1846.90     33.20 o 
  -3   1   1       11.72       20.98      2.49 o 
  -2   1   1      231.11      249.38      5.10 o 
  -1   1   1     1453.74     1503.08     26.28 o 
   0   1   1     8592.75     9049.15    146.00 o 
   1   1   1     1682.85     1888.83     33.88 o 
   2   1   1      393.01      366.20      6.95 o 
   3   1   1      734.54      817.32     14.60 o 
   4   1   1     1044.81     1086.39     19.28 o 
   5   1   1     2933.39     3238.41     54.33 o 
   6   1   1      627.87      631.27     15.27 o 
   7   1   1        3.46        7.41      2.33 o 
   8   1   1       27.99       33.93      3.79 o 
   9   1   1      141.72      141.47      8.68 o 
  10   1   1       22.49       23.53      5.38 o 
  11   1   1       75.24       98.73     20.05 o 
 -12   2   1      288.51      293.20     21.64 o 
 -11   2   1      217.91      243.72     14.75 o 
 -10   2   1       33.19       35.37      5.55 o 
  -9   2   1     1551.72     1567.69     37.96 o 
  -8   2   1      624.63      659.54     16.63 o 
  -7   2   1       19.55       16.64      2.48 o 
  -6   2   1     6125.73     6406.64    112.97 o 
  -5   2   1      424.33      474.27     10.44 o 
  -4   2   1       95.34      115.99      5.57 o 
  -3   2   1       51.16       64.12      2.41 o 
  -2   2   1     2671.79     2686.86     44.04 o 
  -1   2   1        4.18        2.01      0.57 o 
   0   2   1      164.22      159.10      3.77 o 
   1   2   1     7002.13     7779.92    125.82 o 
   2   2   1     1134.22     1049.88     18.01 o 
   3   2   1      686.33      751.88     13.60 o 
   4   2   1     1600.04     1675.50     28.87 o 
   5   2   1       16.02       11.26      1.73 o 
   6   2   1     1211.72     1188.84     23.52 o 
   7   2   1      861.67      843.69     19.91 o 
   8   2   1      491.66      500.22     13.93 o 
   9   2   1      199.38      214.06     10.01 o 
  10   2   1      138.73      154.96      9.31 o 
  11   2   1      161.91      165.37     24.80 o 
 -12   3   1      105.94       90.25     13.64 o 
 -11   3   1        0.10        1.79      4.33 o 
 -10   3   1     3043.62     2952.35     74.49 o 
  -9   3   1        0.73       -1.07      2.72 o 
  -8   3   1     1091.47     1046.68     26.55 o 
  -7   3   1      264.51      264.09     10.83 o 
  -6   3   1      254.71      282.70      7.54 o 
  -5   3   1     3283.87     3319.58     59.55 o 
  -4   3   1      158.14      155.70      6.49 o 
  -3   3   1     2726.58     2993.42     52.99 o 
  -2   3   1     9812.11    10743.75    186.29 o 
  -1   3   1    24596.90    26449.78    425.94 o 
   0   3   1        3.38        1.51      0.74 o 
   1   3   1    31793.37    35918.09    579.10 o 
   2   3   1     6747.29     7391.28    120.12 o 
   3   3   1      364.99      299.91      6.34 o 
   4   3   1      704.80      646.79     12.27 o 
   5   3   1     1175.03     1241.90     24.17 o 
   6   3   1        5.58        6.93      1.76 o 
   7   3   1      936.07      818.61     19.50 o 
   8   3   1        0.80        3.18      2.45 o 
   9   3   1      531.62      511.77     16.37 o 
  10   3   1       28.44       34.92      5.11 o 
  11   3   1        0.80       -0.35      5.76 o 
 -12   4   1       14.92       44.40     14.61 o 
 -11   4   1      623.93      663.77     23.09 o 
 -10   4   1       53.01       54.22      5.74 o 
  -9   4   1     1234.81     1284.53     32.28 o 
  -8   4   1     1165.84     1051.83     26.74 o 
  -7   4   1      162.00      172.71      7.29 o 
  -6   4   1     2267.55     2214.31     41.19 o 
  -5   4   1     4413.08     4430.44     78.71 o 
  -4   4   1      664.01      512.31     10.79 o 
  -3   4   1     9724.09    10496.31    170.08 o 
  -2   4   1     2880.10     2841.79     46.84 o 
  -1   4   1     1197.01     1185.27     20.13 o 
   0   4   1      929.98      986.64     18.02 o 
   1   4   1     8861.78    10138.67    163.99 o 
   2   4   1     4984.54     5283.89     86.26 o 
   3   4   1     2415.92     2854.88     47.56 o 
   4   4   1     1636.59     1657.30     28.68 o 
   5   4   1      101.13       98.03      4.16 o 
   6   4   1      484.55      419.22     10.33 o 
   7   4   1      574.13      472.63     17.68 o 
   8   4   1      166.98      161.04      9.73 o 
   9   4   1       39.06       51.98      5.54 o 
  10   4   1       33.82       41.99      5.67 o 
  11   4   1      152.20      151.87     13.13 o 
 -11   5   1      393.14      378.76     16.14 o 
 -10   5   1      305.43      327.26     12.80 o 
  -9   5   1        1.05        2.23      2.79 o 
  -8   5   1       92.86       95.34      6.37 o 
  -7   5   1        1.05        5.60      2.07 o 
  -6   5   1     1042.29     1017.14     29.01 o 
  -5   5   1        0.39        0.12      1.15 o 
  -4   5   1    12060.37    12865.13    222.40 o 
  -3   5   1     4180.25     4428.83     72.75 o 
  -2   5   1     2731.78     3074.64     50.63 o 
  -1   5   1      904.97     1010.30     19.47 o 
   0   5   1      204.96      196.86      4.72 o 
   1   5   1     1425.33     1544.25     26.11 o 
   2   5   1        4.16        1.18      1.23 o 
   3   5   1     2830.75     3385.51     56.26 o 
   4   5   1      394.65      364.80      7.83 o 
   5   5   1       41.17       26.01      2.64 o 
   6   5   1     1546.32     1417.27     47.39 o 
   7   5   1       75.91       72.36      4.86 o 
   8   5   1     1963.73     1790.70     42.42 o 
   9   5   1       43.06       57.89      5.80 o 
  10   5   1       85.16       86.64     10.76 o 
  11   5   1      508.82      476.62     27.11 o 
 -11   6   1      211.25      204.44     12.33 o 
 -10   6   1     1127.80     1041.05     30.81 o 
  -9   6   1        1.19        4.21      2.93 o 
  -8   6   1     1921.14     1922.63     44.76 o 
  -7   6   1      906.18      871.06     20.19 o 
  -6   6   1       39.58       41.22      3.45 o 
  -5   6   1        5.23        2.77      1.34 o 
  -4   6   1      101.44      102.40      3.43 o 
  -3   6   1      155.56      149.39      3.97 o 
  -2   6   1      152.35      113.86      3.20 o 
  -1   6   1     2100.74     2272.56     37.92 o 
   0   6   1    10392.78    10880.46    176.23 o 
   1   6   1    13756.82    15303.75    247.37 o 
   2   6   1     2026.61     2049.67     34.64 o 
   3   6   1     3891.98     4422.14     73.05 o 
   4   6   1     1037.48     1115.77     20.24 o 
   5   6   1      550.26      531.82     19.47 o 
   6   6   1      757.32      738.14     18.92 o 
   7   6   1       13.77       23.74      3.35 o 
   8   6   1        0.03        2.98      2.98 o 
   9   6   1      608.74      591.75     18.34 o 
  10   6   1     1267.00     1260.74     37.63 o 
  11   6   1       36.42       31.78     14.35 o 
 -11   7   1       50.37       54.08      6.33 o 
 -10   7   1      198.89      216.94     10.85 o 
  -9   7   1        1.20        3.42      2.96 o 
  -8   7   1       39.44       30.37      4.11 o 
  -7   7   1     1578.45     1614.15     34.34 o 
  -6   7   1      194.42      169.83      7.01 o 
  -5   7   1     1794.62     1735.97     80.11 o 
  -4   7   1      487.97      498.02     10.73 o 
  -3   7   1     5622.07     5732.74     93.85 o 
  -2   7   1        0.05        1.72      0.92 o 
  -1   7   1     3850.54     3848.00     63.46 o 
   0   7   1      233.52      262.06      7.45 o 
   1   7   1     3357.27     3603.67     59.57 o 
   2   7   1       93.44       78.79      2.91 o 
   3   7   1      347.82      389.06      8.27 o 
   4   7   1      188.15      207.95      6.06 o 
   5   7   1     3812.25     3646.36     66.12 o 
   6   7   1     2111.61     2013.26     41.55 o 
   7   7   1      204.24      179.02      7.60 o 
   8   7   1      326.53      305.99     11.52 o 
   9   7   1      127.20      140.56      8.64 o 
  10   7   1       20.16       19.36      5.11 o 
 -11   8   1      235.52      277.05     13.00 o 
 -10   8   1       12.17        9.05      3.93 o 
  -9   8   1      201.76      242.45     10.97 o 
  -8   8   1       84.02       88.25      5.81 o 
  -7   8   1      135.74      164.10      7.13 o 
  -6   8   1      272.17      256.79      8.31 o 
  -5   8   1       89.08       95.82      5.09 o 
  -4   8   1     1938.90     1841.53     33.98 o 
  -3   8   1       57.13       39.81      2.33 o 
  -2   8   1     8204.01     8325.70    137.14 o 
  -1   8   1       47.91       41.33      2.56 o 
   0   8   1     1502.88     1488.39     25.71 o 
   1   8   1     9014.36    10235.89    166.30 o 
   2   8   1        1.42        6.09      1.26 o 
   3   8   1     9584.39    10359.40    168.64 o 
   4   8   1     1405.67     1329.46     28.03 o 
   5   8   1      794.81      741.61     16.08 o 
   6   8   1     4246.39     4101.13     80.45 o 
   7   8   1      604.02      590.41     15.64 o 
   8   8   1      237.71      260.62     15.36 o 
   9   8   1       16.34       23.61      4.48 o 
  10   8   1      130.82      121.67      9.92 o 
 -11   9   1      653.89      642.97     26.77 o 
 -10   9   1     2444.80     2468.99     58.04 o 
  -9   9   1        0.05        2.03      3.03 o 
  -8   9   1      431.12      420.27     12.68 o 
  -7   9   1      524.13      481.73     13.30 o 
  -6   9   1      532.82      553.36     15.36 o 
  -5   9   1     2428.93     2322.35     46.94 o 
  -4   9   1      453.67      397.58     16.80 o 
  -3   9   1      323.35      303.84      6.98 o 
  -2   9   1     4993.85     4953.43     81.82 o 
  -1   9   1     7737.89     8094.09    132.17 o 
   0   9   1      252.61      211.57      5.28 o 
   1   9   1      309.19      317.45      7.09 o 
   2   9   1       64.43       66.57      3.54 o 
   3   9   1     7377.73     7385.11    120.95 o 
   4   9   1     4099.56     4012.96     72.21 o 
   5   9   1      509.25      498.17     14.34 o 
   6   9   1      284.54      274.34      9.06 o 
   7   9   1      235.66      259.09      9.41 o 
   8   9   1       82.20       92.98      6.88 o 
   9   9   1      282.70      272.40     12.13 o 
  10   9   1       14.76       20.06      6.57 o 
 -10  10   1        6.89       16.48      4.52 o 
  -9  10   1       36.52       57.64      5.97 o 
  -8  10   1      708.89      736.52     19.03 o 
  -7  10   1      391.78      419.49     12.30 o 
  -6  10   1      363.42      303.20      9.56 o 
  -5  10   1     4054.40     3802.66     74.70 o 
  -4  10   1      351.55      334.62      9.47 o 
  -3  10   1     4516.10     4252.45    126.65 o 
  -2  10   1      187.56      188.82      5.07 o 
  -1  10   1      231.11      246.79      5.96 o 
   0  10   1      519.08      494.95     10.06 o 
   1  10   1       97.37      119.16      4.40 o 
   2  10   1      877.76      835.89     18.95 o 
   3  10   1     3925.72     4010.84     67.10 o 
   4  10   1      142.72      155.23      6.24 o 
   5  10   1      147.35      173.63      7.91 o 
   6  10   1        1.08        1.75      2.48 o 
   7  10   1     2870.85     2835.78     64.51 o 
   8  10   1      753.91      706.16     23.13 o 
   9  10   1      289.52      322.39     23.43 o 
  10  10   1       85.03      118.91     20.89 o 
 -10  11   1      110.82      110.76      9.53 o 
  -9  11   1        2.67        2.03      3.86 o 
  -8  11   1      236.85      247.32      9.79 o 
  -7  11   1        0.07        3.37      2.54 o 
  -6  11   1      246.77      260.70      8.91 o 
  -5  11   1      156.15      141.89      6.30 o 
  -4  11   1       48.06       53.73      3.88 o 
  -3  11   1      225.30      216.53      7.86 o 
  -2  11   1       76.41       70.65      4.18 o 
  -1  11   1       86.99      124.99      4.59 o 
   0  11   1      299.47      305.51      8.94 o 
   1  11   1      106.29      132.74      6.82 o 
   2  11   1     1432.45     1362.08     26.41 o 
   3  11   1      171.43      186.28      6.40 o 
   4  11   1     1185.64     1094.38     37.46 o 
   5  11   1      898.44      892.05     23.06 o 
   6  11   1       56.63       58.10      5.39 o 
   7  11   1        1.43        4.99      3.05 o 
   8  11   1     1052.07     1010.24     27.12 o 
   9  11   1      259.28      276.91     20.58 o 
 -10  12   1       94.35      136.02     21.02 o 
  -9  12   1       18.38       26.91     10.89 o 
  -8  12   1      401.86      378.48     17.66 o 
  -7  12   1      313.20      262.46     15.81 o 
  -6  12   1       32.80       32.50      7.52 o 
  -5  12   1        0.71        8.54      3.18 o 
  -4  12   1       58.92       62.17      5.84 o 
  -3  12   1      868.28      841.65     24.91 o 
  -2  12   1     1256.28     1190.65     29.73 o 
  -1  12   1      338.84      304.95      9.60 o 
   0  12   1     1150.49     1063.66     21.25 o 
   1  12   1      348.27      374.86      9.30 o 
   2  12   1      127.72      121.33      4.99 o 
   3  12   1     1107.46     1080.26     26.41 o 
   4  12   1      222.60      234.32      9.08 o 
   5  12   1     1530.13     1387.69     33.46 o 
   6  12   1       11.31       12.47      3.54 o 
   7  12   1       30.33       29.01      4.34 o 
   8  12   1        5.35       11.90      3.90 o 
   9  12   1       32.34       54.31      9.38 o 
  -9  13   1      113.84      118.88     12.33 o 
  -8  13   1      440.94      435.84     17.07 o 
  -7  13   1       55.27       48.46      6.30 o 
  -6  13   1       70.49       81.03      7.80 o 
  -5  13   1       26.04       39.52      5.13 o 
  -4  13   1      517.60      459.58     17.72 o 
  -3  13   1     2564.76     2466.07     54.37 o 
  -2  13   1       97.19      106.48      5.98 o 
  -1  13   1     2414.00     2324.02     46.63 o 
   0  13   1     1971.54     1852.42     39.62 o 
   1  13   1      510.91      495.04     12.71 o 
   2  13   1     3853.18     3615.99     70.67 o 
   3  13   1     1089.76     1047.03     29.11 o 
   4  13   1      419.28      393.42     14.43 o 
   5  13   1     4152.24     4066.10     98.20 o 
   6  13   1      666.18      674.75     22.05 o 
   7  13   1      331.75      351.80     14.84 o 
   8  13   1      301.34      322.78     14.79 o 
  -9  14   1      332.64      386.38     23.49 o 
  -8  14   1        0.59        9.46      4.59 o 
  -7  14   1      224.61      226.74     12.38 o 
  -6  14   1      710.40      753.85     24.07 o 
  -5  14   1       61.10       74.40      6.99 o 
  -4  14   1      891.37      867.42     33.07 o 
  -3  14   1        0.10        7.17      2.62 o 
  -2  14   1      716.14      654.13     17.83 o 
  -1  14   1     1707.96     1561.86     36.14 o 
   0  14   1     3470.27     3079.47     90.06 o 
   1  14   1      103.84       87.95      5.07 o 
   2  14   1      707.96      698.38     18.81 o 
   3  14   1      264.20      257.48     11.37 o 
   4  14   1       13.01       17.25      4.10 o 
   5  14   1       71.13       52.04      7.07 o 
   6  14   1      497.78      468.07     17.53 o 
   7  14   1      476.59      457.48     20.00 o 
   8  14   1      977.07     1033.89     44.82 o 
  -8  15   1       73.96       97.62     11.20 o 
  -7  15   1       48.72       82.54      8.25 o 
  -6  15   1        0.15        5.28      5.28 o 
  -5  15   1      244.73      234.99     12.08 o 
  -4  15   1      458.23      421.96     16.39 o 
  -3  15   1      185.53      198.32     10.29 o 
  -2  15   1        2.87        6.32      2.80 o 
  -1  15   1      346.79      338.66     11.36 o 
   0  15   1       24.50       31.73      3.58 o 
   1  15   1      567.86      559.45     16.02 o 
   2  15   1      114.97      127.64      7.10 o 
   3  15   1        9.42       13.34      3.61 o 
   4  15   1      255.82      229.85     11.79 o 
   5  15   1       43.40       55.66      6.61 o 
   6  15   1       81.31      121.21      9.36 o 
   7  15   1      166.30      171.20     14.99 o 
   8  15   1      161.76      181.00     25.12 o 
  -8  16   1        4.40       -0.05      8.46 o 
  -7  16   1       99.70      126.58     10.35 o 
  -6  16   1       87.19       96.36      8.84 o 
  -5  16   1      271.85      291.29     13.95 o 
  -4  16   1       12.25       14.93      4.44 o 
  -3  16   1      237.27      233.68     11.60 o 
  -2  16   1       73.80       88.82      6.32 o 
  -1  16   1      199.09      214.67     11.31 o 
   0  16   1      473.08      480.26     18.57 o 
   1  16   1     1302.49     1248.16     30.52 o 
   2  16   1      118.49      129.12     12.15 o 
   3  16   1      476.01      460.96     23.06 o 
   4  16   1     1260.96     1203.21     38.61 o 
   5  16   1        0.60       10.03      4.38 o 
   6  16   1      939.91      924.28     29.01 o 
   7  16   1       95.77       85.18     10.79 o 
  -7  17   1       15.60       28.80      9.57 o 
  -6  17   1        4.14        5.59      4.54 o 
  -5  17   1      446.95      452.03     17.86 o 
  -4  17   1      377.40      370.89     15.24 o 
  -3  17   1      502.83      513.11     18.28 o 
  -2  17   1       29.65       31.76      4.40 o 
  -1  17   1      145.55      171.64      8.69 o 
   0  17   1       10.87       12.96      3.81 o 
   1  17   1        2.82        8.52      3.52 o 
   2  17   1      335.60      314.76     13.22 o 
   3  17   1       11.84       16.32      4.35 o 
   4  17   1       75.95       91.10      8.40 o 
   5  17   1      363.23      391.17     16.27 o 
   6  17   1       24.43       17.50      5.94 o 
  -6  18   1       47.35       31.23      7.97 o 
  -5  18   1        0.06        3.33      4.69 o 
  -4  18   1      106.10      120.97     13.67 o 
  -3  18   1        0.13        4.12      3.72 o 
  -2  18   1      272.86      269.46     12.98 o 
  -1  18   1        6.53        7.28      4.14 o 
   0  18   1       79.14      109.76      8.35 o 
   1  18   1     2072.23     2022.00     52.50 o 
   2  18   1      281.03      272.33     13.25 o 
   3  18   1      111.68      137.88     12.35 o 
   4  18   1      193.78      200.99     12.26 o 
   5  18   1        6.95        6.46      4.93 o 
   6  18   1      678.06      750.84     50.62 o 
  -5  19   1      139.86      169.64     19.45 o 
  -4  19   1      621.06      668.48     23.31 o 
  -3  19   1        2.70        8.40      5.73 o 
  -2  19   1        9.87       14.98      4.66 o 
  -1  19   1      144.08      135.61      9.47 o 
   0  19   1        0.19        3.33      3.70 o 
   1  19   1        5.68        9.62      5.17 o 
   2  19   1      285.90      304.93     16.66 o 
   3  19   1      129.23      114.67      9.47 o 
   4  19   1      343.28      346.85     15.99 o 
   5  19   1        2.69        9.62      8.05 o 
  -4  20   1      273.71      266.72     29.47 o 
  -3  20   1      312.53      334.28     15.97 o 
  -2  20   1      276.42      269.27     16.14 o 
  -1  20   1        0.41        5.21      4.29 o 
   0  20   1        1.20        7.32      4.27 o 
   1  20   1       25.37       30.96      6.85 o 
   2  20   1      253.08      225.61     18.28 o 
   3  20   1      125.02      136.28     21.02 o 
   4  20   1        0.19       -0.26     10.96 o 
  -1  21   1      739.59      777.91     36.36 o 
   0  21   1      321.64      315.71     21.40 o 
   1  21   1        0.63        2.43      9.42 o 
 -12   0   2     1528.22     1532.40     63.32 o 
 -11   0   2      683.59      743.70     35.96 o 
 -10   0   2      237.03      244.67     17.96 o 
  -9   0   2      868.82      809.88     28.29 o 
  -8   0   2     3666.84     3648.16    102.75 o 
  -7   0   2     3071.04     2896.36     81.83 o 
  -6   0   2      364.07      345.42     10.77 o 
  -5   0   2     4943.37     5257.45    122.60 o 
  -4   0   2        6.72       -1.36      1.36 o 
  -3   0   2     5949.08     6465.75    148.31 o 
  -2   0   2     7029.06     7631.31    174.45 o 
  -1   0   2     1468.80     1637.71     64.87 o 
   0   0   2    18929.72    21209.58    563.24 o 
   1   0   2      803.68      906.22     22.09 o 
   2   0   2    21502.05    22861.58    520.64 o 
   3   0   2     1068.05     1099.32     27.45 o 
   4   0   2    14987.51    15861.02    363.34 o 
   5   0   2      292.54      296.99      9.95 o 
   6   0   2      955.08      970.80     30.99 o 
   7   0   2     2284.08     2242.11     65.55 o 
   8   0   2      262.29      248.42     14.64 o 
   9   0   2      244.11      251.61     14.30 o 
  10   0   2      202.21      243.53     19.16 o 
 -12   1   2      308.87      323.37     16.42 o 
 -11   1   2        8.61        7.61      4.53 o 
 -10   1   2       36.60       32.96      5.34 o 
  -9   1   2      607.26      613.35     22.97 o 
  -8   1   2      564.02      547.00     14.35 o 
  -7   1   2       97.95      116.73      5.38 o 
  -6   1   2     2846.57     2873.59     52.14 o 
  -5   1   2      109.01      123.58      3.68 o 
  -4   1   2     7465.13     7628.53    132.54 o 
  -3   1   2     6404.11     6517.76    113.32 o 
  -2   1   2     2091.54     2170.99     36.26 o 
  -1   1   2     1194.80     1379.39     24.62 o 
   0   1   2     1206.78     1312.64     25.56 o 
   1   1   2     2617.39     2639.40     43.42 o 
   2   1   2      509.56      535.67      9.95 o 
   3   1   2     2791.99     2707.72     45.23 o 
   4   1   2      237.69      266.39      6.24 o 
   5   1   2     8460.22     8643.78    141.29 o 
   6   1   2      852.41      869.54     20.01 o 
   7   1   2      251.53      259.54      9.08 o 
   8   1   2       83.99       89.31      5.92 o 
   9   1   2      186.22      194.93     10.13 o 
  10   1   2      636.17      672.16     28.83 o 
 -12   2   2      141.25      157.35     16.40 o 
 -11   2   2      359.84      339.90     18.97 o 
 -10   2   2      620.35      593.28     18.38 o 
  -9   2   2      194.52      225.73     10.78 o 
  -8   2   2     1333.71     1262.52     34.65 o 
  -7   2   2      223.18      224.38      8.70 o 
  -6   2   2      212.41      194.84      6.08 o 
  -5   2   2     3309.77     3374.09     59.55 o 
  -4   2   2      190.31      146.69      4.48 o 
  -3   2   2     4369.05     4722.78     77.02 o 
  -2   2   2     1793.24     1929.89     34.16 o 
  -1   2   2      483.87      498.68     14.48 o 
   0   2   2     1899.09     2143.11     37.62 o 
   1   2   2       36.15       31.78      1.45 o 
   2   2   2      449.37      448.26      8.58 o 
   3   2   2       17.46       26.82      4.17 o 
   4   2   2      313.72      387.30      9.87 o 
   5   2   2      741.99      705.26     17.63 o 
   6   2   2      723.38      746.49     17.67 o 
   7   2   2     2022.28     1963.46     41.25 o 
   8   2   2      138.22      122.49      7.86 o 
   9   2   2      690.59      707.33     21.02 o 
  10   2   2        4.54        8.75      5.29 o 
 -12   3   2       14.45       14.42      8.18 o 
 -11   3   2      635.07      608.43     24.22 o 
 -10   3   2     2032.37     2052.98     48.76 o 
  -9   3   2      195.79      187.40      9.06 o 
  -8   3   2       60.92       63.14      6.76 o 
  -7   3   2      261.19      307.40      8.19 o 
  -6   3   2     1046.43      978.13     19.49 o 
  -5   3   2      437.79      392.00     11.26 o 
  -4   3   2      121.77      106.33      3.05 o 
  -3   3   2      251.24      256.36      6.66 o 
  -2   3   2     2274.18     2402.48     45.93 o 
  -1   3   2      383.96      457.80      8.26 o 
   0   3   2    15923.21    17529.10    282.53 o 
   1   3   2     8138.16     8609.16    139.24 o 
   2   3   2    14302.72    15975.17    258.07 o 
   3   3   2     2100.81     2169.00     36.69 o 
   4   3   2     1928.60     1874.86     32.30 o 
   5   3   2      275.60      259.44      8.46 o 
   6   3   2     1592.02     1492.08     36.23 o 
   7   3   2      133.76      155.20      6.96 o 
   8   3   2      508.99      515.57     14.48 o 
   9   3   2      391.82      372.81     15.33 o 
  10   3   2      117.32      119.19     16.55 o 
 -12   4   2       11.95        7.19      7.95 o 
 -11   4   2      203.41      201.14     11.26 o 
 -10   4   2      222.01      207.79     12.94 o 
  -9   4   2       32.75       33.99      5.02 o 
  -8   4   2      586.41      544.57     26.21 o 
  -7   4   2       55.45       75.72      4.73 o 
  -6   4   2       15.85       13.68      1.89 o 
  -5   4   2    14039.32    15178.77    263.24 o 
  -4   4   2      419.04      408.07     11.30 o 
  -3   4   2     6267.63     6400.36    111.03 o 
  -2   4   2      421.94      396.00      8.24 o 
  -1   4   2       43.97       49.40      2.09 o 
   0   4   2     4449.96     4524.11     83.01 o 
   1   4   2     5944.28     6330.20    103.04 o 
   2   4   2      364.60      434.47      8.54 o 
   3   4   2      243.90      227.28      5.43 o 
   4   4   2     3516.69     3643.95     60.84 o 
   5   4   2       38.90       45.01      3.08 o 
   6   4   2     1082.46     1093.76     22.34 o 
   7   4   2     1638.50     1646.19     35.34 o 
   8   4   2      697.88      655.83     29.59 o 
   9   4   2       69.35       88.44      9.32 o 
  10   4   2       10.63       13.54      8.59 o 
 -12   5   2        2.68       27.49     11.60 o 
 -11   5   2      473.27      537.04     18.02 o 
 -10   5   2       86.29       78.72      7.46 o 
  -9   5   2      367.72      366.16     20.58 o 
  -8   5   2      291.91      303.31     10.79 o 
  -7   5   2      838.29      817.97     19.03 o 
  -6   5   2      400.34      363.35     10.52 o 
  -5   5   2      824.80      830.25     16.72 o 
  -4   5   2       67.63       98.87      3.47 o 
  -3   5   2        4.05        9.14      1.98 o 
  -2   5   2      979.96      978.05     18.30 o 
  -1   5   2      805.14      878.80     16.58 o 
   0   5   2      181.32      166.79      4.36 o 
   1   5   2     5365.94     5371.08     87.66 o 
   2   5   2      161.30      208.10      4.94 o 
   3   5   2     8143.82     8317.23    135.61 o 
   4   5   2      209.75      227.68      6.11 o 
   5   5   2     1486.59     1507.95     29.20 o 
   6   5   2     1474.93     1466.07     28.96 o 
   7   5   2     1465.99     1477.73     32.29 o 
   8   5   2      232.10      278.63     12.28 o 
   9   5   2       93.96      105.89      8.82 o 
  10   5   2      255.02      253.79     16.47 o 
 -11   6   2      542.66      525.92     17.93 o 
 -10   6   2      109.13      116.11      8.86 o 
  -9   6   2      100.81      136.74      8.00 o 
  -8   6   2      151.85      131.96      7.61 o 
  -7   6   2      496.57      501.50     13.12 o 
  -6   6   2       95.08       89.21      5.74 o 
  -5   6   2      466.53      482.83     11.94 o 
  -4   6   2        0.44        2.24      1.16 o 
  -3   6   2      329.20      333.42      7.58 o 
  -2   6   2      584.34      601.55     12.07 o 
  -1   6   2      102.08       92.37      3.16 o 
   0   6   2      828.19      963.31     18.26 o 
   1   6   2     1269.79     1149.37     20.13 o 
   2   6   2     3576.23     3853.36     63.88 o 
   3   6   2     6554.66     6838.95    120.30 o 
   4   6   2     3416.22     3463.27     62.50 o 
   5   6   2      843.28      820.33     17.35 o 
   6   6   2        2.75        3.08      2.44 o 
   7   6   2      276.96      300.09     13.11 o 
   8   6   2      146.16      102.60      8.43 o 
   9   6   2       31.26       43.81      6.31 o 
  10   6   2       80.54       58.89      8.57 o 
 -11   7   2      209.85      218.59     15.84 o 
 -10   7   2      534.70      524.70     19.12 o 
  -9   7   2      583.20      505.29     20.45 o 
  -8   7   2       44.59       40.69      4.15 o 
  -7   7   2     2509.66     2351.70     47.97 o 
  -6   7   2     1353.31     1263.56     27.21 o 
  -5   7   2      606.04      577.17     13.88 o 
  -4   7   2     1287.26     1349.91     25.59 o 
  -3   7   2     4203.50     4597.61     75.77 o 
  -2   7   2     3599.29     3965.83     65.52 o 
  -1   7   2      631.23      717.70     17.01 o 
   0   7   2     1114.15     1129.59     21.37 o 
   1   7   2      237.01      267.81      6.84 o 
   2   7   2      296.27      372.76      7.96 o 
   3   7   2      791.21      814.33     15.42 o 
   4   7   2     1209.71     1344.38     26.20 o 
   5   7   2      467.77      514.41     16.81 o 
   6   7   2     2257.34     2324.32     44.06 o 
   7   7   2       35.11       31.28      3.83 o 
   8   7   2      175.36      207.28     13.13 o 
   9   7   2        0.69        7.02      4.28 o 
  10   7   2       18.33       31.04      8.38 o 
 -11   8   2      174.21      146.68      9.71 o 
 -10   8   2       26.23       25.76      5.30 o 
  -9   8   2      143.32      123.05      7.75 o 
  -8   8   2        1.22        6.37      2.66 o 
  -7   8   2       85.22       98.55      5.58 o 
  -6   8   2     1241.52     1186.52     28.11 o 
  -5   8   2     1420.52     1292.44     27.39 o 
  -4   8   2      577.66      562.75     13.12 o 
  -3   8   2       53.57       66.56      2.69 o 
  -2   8   2     3401.18     3585.95     59.51 o 
  -1   8   2        2.00        4.13      1.68 o 
   0   8   2       12.73       28.69      2.19 o 
   1   8   2     2488.95     2636.44     44.47 o 
   2   8   2      171.08      163.98      7.41 o 
   3   8   2      542.75      510.09     10.57 o 
   4   8   2     1097.91     1072.38     21.64 o 
   5   8   2       57.29       56.18      3.79 o 
   6   8   2        7.99        9.19      2.62 o 
   7   8   2       66.35       73.89      5.42 o 
   8   8   2      775.95      797.37     33.40 o 
   9   8   2     1355.22     1360.46     39.71 o 
 -11   9   2       52.56       46.37      6.33 o 
 -10   9   2       25.86       47.17      8.34 o 
  -9   9   2      672.59      741.02     21.32 o 
  -8   9   2      160.12      136.71      7.00 o 
  -7   9   2      648.56      705.93     17.61 o 
  -6   9   2      328.59      342.82     10.16 o 
  -5   9   2       47.92       54.58      3.83 o 
  -4   9   2     2971.64     2769.66     57.20 o 
  -3   9   2      123.25      150.22      4.38 o 
  -2   9   2      393.46      377.83      8.01 o 
  -1   9   2      319.66      219.87      5.95 o 
   0   9   2      122.06      125.63      4.86 o 
   1   9   2      192.38      147.56      4.83 o 
   2   9   2      120.45      121.76      4.06 o 
   3   9   2      972.24      945.94     20.00 o 
   4   9   2      291.93      287.24      8.84 o 
   5   9   2     1289.77     1285.97     28.08 o 
   6   9   2       27.14       26.64      3.58 o 
   7   9   2      129.04      120.90      7.47 o 
   8   9   2      135.72      178.24     12.63 o 
   9   9   2       28.60       33.85      7.00 o 
 -11  10   2        2.22       -7.50      9.10 o 
 -10  10   2      459.94      438.05     15.56 o 
  -9  10   2       74.06       55.71      5.75 o 
  -8  10   2     1375.88     1310.75     29.70 o 
  -7  10   2      345.12      324.10     10.31 o 
  -6  10   2      428.51      409.69     11.62 o 
  -5  10   2     1641.60     1620.67     37.30 o 
  -4  10   2      139.21      129.68      5.22 o 
  -3  10   2     1139.73     1105.23     39.10 o 
  -2  10   2     3248.49     3230.78     58.13 o 
  -1  10   2      451.94      425.31      9.82 o 
   0  10   2      497.28      421.96     11.41 o 
   1  10   2      125.27      104.42      4.33 o 
   2  10   2        0.04        1.69      1.47 o 
   3  10   2        3.36        6.04      1.84 o 
   4  10   2      740.70      791.38     18.50 o 
   5  10   2      160.45      183.58      8.26 o 
   6  10   2        0.00        4.71      2.98 o 
   7  10   2      230.45      229.80     10.27 o 
   8  10   2      330.59      271.57     19.77 o 
   9  10   2      233.20      277.29     20.94 o 
 -10  11   2       18.45       11.45      4.92 o 
  -9  11   2      773.56      674.37     22.76 o 
  -8  11   2      135.60      160.59      8.75 o 
  -7  11   2      159.30      152.80      8.15 o 
  -6  11   2      749.17      629.71     19.86 o 
  -5  11   2      173.30      147.46      7.27 o 
  -4  11   2     3604.23     3536.41     76.07 o 
  -3  11   2      292.86      245.98      7.67 o 
  -2  11   2        0.53        6.75      1.63 o 
  -1  11   2     1963.01     1968.56     43.09 o 
   0  11   2      173.96      150.64      6.50 o 
   1  11   2      441.94      475.79     11.06 o 
   2  11   2       82.35      101.56      4.55 o 
   3  11   2        4.97        7.68      2.33 o 
   4  11   2      736.41      679.85     18.40 o 
   5  11   2      217.65      213.55      9.21 o 
   6  11   2     1648.48     1614.09     38.53 o 
   7  11   2      480.19      523.28     20.88 o 
   8  11   2      104.53      110.23     13.01 o 
   9  11   2      136.82      164.80     21.34 o 
 -10  12   2      430.65      411.31     24.63 o 
  -9  12   2      674.10      766.44     25.22 o 
  -8  12   2       57.85       68.18      8.25 o 
  -7  12   2     1776.37     1677.52     40.15 o 
  -6  12   2     2299.66     2325.40     52.84 o 
  -5  12   2     1131.28     1088.16     27.20 o 
  -4  12   2       12.08       14.47      3.01 o 
  -3  12   2     1559.37     1465.38     34.09 o 
  -2  12   2      876.65      838.25     19.05 o 
  -1  12   2      569.23      532.19     13.03 o 
   0  12   2      169.41      174.47      6.44 o 
   1  12   2     4646.22     4442.05     79.46 o 
   2  12   2     4663.68     4746.81     84.81 o 
   3  12   2      741.29      700.48     17.04 o 
   4  12   2      852.41      786.38     20.84 o 
   5  12   2       18.16       16.56      3.50 o 
   6  12   2        0.14        3.00      3.05 o 
   7  12   2      100.10      119.31      9.09 o 
   8  12   2       75.04       90.48      9.85 o 
   9  12   2       31.29       58.38     10.03 o 
  -9  13   2       28.59       41.55      6.66 o 
  -8  13   2      102.27       97.36     10.84 o 
  -7  13   2       38.60       38.47      5.62 o 
  -6  13   2     1192.66     1067.49     53.15 o 
  -5  13   2      286.27      281.27     12.12 o 
  -4  13   2     4528.11     4323.68    103.27 o 
  -3  13   2       60.26       62.87      4.98 o 
  -2  13   2       52.40       54.61      5.65 o 
  -1  13   2      514.58      501.01     12.81 o 
   0  13   2       62.30       65.19      4.57 o 
   1  13   2      926.01      909.85     19.10 o 
   2  13   2      343.60      347.82      9.36 o 
   3  13   2      761.39      789.88     20.93 o 
   4  13   2      438.60      361.17     12.26 o 
   5  13   2      995.09      969.81     40.95 o 
   6  13   2        0.24        3.92      3.14 o 
   7  13   2      162.36      178.87     11.01 o 
   8  13   2       30.30       31.16      6.67 o 
  -9  14   2      149.39      141.38     15.35 o 
  -8  14   2      217.89      235.51     12.91 o 
  -7  14   2        2.86        2.00      3.88 o 
  -6  14   2      743.59      712.10     23.07 o 
  -5  14   2       40.60       52.25      6.82 o 
  -4  14   2      241.36      257.03     11.72 o 
  -3  14   2      321.14      315.76     11.76 o 
  -2  14   2      996.02      873.47     37.22 o 
  -1  14   2      133.65      144.25      7.17 o 
   0  14   2       11.45       20.57      2.89 o 
   1  14   2       61.54       78.05      4.91 o 
   2  14   2       83.46       85.98      5.81 o 
   3  14   2       21.75       31.13      4.72 o 
   4  14   2      217.92      222.82     11.87 o 
   5  14   2       10.14       15.32      4.44 o 
   6  14   2      573.64      595.53     20.62 o 
   7  14   2       70.52       83.53      9.80 o 
   8  14   2       32.11       38.02      9.06 o 
  -9  15   2     2225.57     2581.07    135.06 o 
  -8  15   2       56.26       82.07      8.49 o 
  -7  15   2      827.91      800.37     26.13 o 
  -6  15   2       10.38        0.62      3.98 o 
  -5  15   2      319.51      316.35     13.65 o 
  -4  15   2      855.73      820.22     25.15 o 
  -3  15   2       41.76       39.81      4.37 o 
  -2  15   2      295.68      304.14     12.24 o 
  -1  15   2     4285.02     4275.04     90.98 o 
   0  15   2       22.91       20.06      3.39 o 
   1  15   2      827.17      774.50     18.75 o 
   2  15   2       68.21       74.23      6.66 o 
   3  15   2     1334.49     1255.24     34.85 o 
   4  15   2     2601.24     2500.91     63.47 o 
   5  15   2      100.42      102.41     12.78 o 
   6  15   2      189.25      186.16     15.37 o 
   7  15   2       14.44       29.55      6.81 o 
  -8  16   2      187.93      231.87     19.38 o 
  -7  16   2       15.39       21.49      5.51 o 
  -6  16   2      547.02      533.19     19.76 o 
  -5  16   2     1444.00     1431.53     53.51 o 
  -4  16   2      539.45      563.91     19.86 o 
  -3  16   2     1150.80     1068.36     30.86 o 
  -2  16   2      484.57      467.56     14.59 o 
  -1  16   2       14.54       15.49      3.34 o 
   0  16   2      901.90      900.20     23.45 o 
   1  16   2       66.32       85.37      6.13 o 
   2  16   2       15.57       16.93      5.59 o 
   3  16   2        4.93        8.13      4.00 o 
   4  16   2      606.70      592.27     20.43 o 
   5  16   2      494.30      458.21     18.42 o 
   6  16   2      807.00      756.88     35.09 o 
  -7  17   2      234.28      275.73     15.16 o 
  -6  17   2      832.32      836.05     27.38 o 
  -5  17   2       36.50       55.28      8.52 o 
  -4  17   2     2077.48     1985.40     52.69 o 
  -3  17   2      264.19      271.23     12.72 o 
  -2  17   2      576.22      504.81     15.75 o 
  -1  17   2      149.77      157.26      8.44 o 
   0  17   2        3.08        8.78      3.32 o 
   1  17   2      614.74      619.89     24.89 o 
   2  17   2       29.20       29.91      5.18 o 
   3  17   2      261.28      301.01     13.94 o 
   4  17   2     1096.90      996.25     30.31 o 
   5  17   2       53.77       39.76      6.60 o 
  -6  18   2      340.95      376.83     18.11 o 
  -5  18   2      492.77      525.94     20.07 o 
  -4  18   2       28.66       37.92      5.98 o 
  -3  18   2      631.04      620.80     21.22 o 
  -2  18   2      948.73      914.99     24.74 o 
  -1  18   2      580.77      554.97     17.08 o 
   0  18   2      501.51      504.40     29.09 o 
   1  18   2      508.72      478.95     17.24 o 
   2  18   2      895.95      859.14     30.72 o 
   3  18   2       11.28       17.02      4.80 o 
   4  18   2      216.29      220.13     21.32 o 
   5  18   2       53.09       46.26     15.38 o 
  -5  19   2      113.38      124.27     12.42 o 
  -4  19   2      585.95      604.03     21.78 o 
  -3  19   2      491.70      464.59     17.88 o 
  -2  19   2      209.61      219.20     12.08 o 
  -1  19   2      252.65      244.35     12.55 o 
   0  19   2       34.16       52.18      6.23 o 
   1  19   2       60.39       70.90     10.38 o 
   2  19   2      117.65      114.79     10.75 o 
   3  19   2       11.79       21.45      6.09 o 
   4  19   2        2.90        5.95      7.49 o 
  -4  20   2        2.72        3.14      9.74 o 
  -3  20   2       92.16      106.20      9.39 o 
  -2  20   2      304.74      289.51     16.68 o 
  -1  20   2        2.81        6.86      4.58 o 
   0  20   2      148.13      150.34     10.38 o 
   1  20   2       33.34       29.26      6.66 o 
   2  20   2       10.90       23.00      8.07 o 
   3  20   2      327.99      353.73     32.68 o 
  -1  21   2        2.88        8.65      6.27 o 
   0  21   2      414.51      444.65     57.54 o 
 -12   1   3        5.68       16.07      5.30 o 
 -11   1   3       21.75       34.09      5.87 o 
 -10   1   3        0.89        8.48      3.83 o 
  -9   1   3      452.89      434.35     13.98 o 
  -8   1   3        3.84        7.25      2.23 o 
  -7   1   3      183.78      195.26      7.43 o 
  -6   1   3     3632.98     3883.47     78.44 o 
  -5   1   3      178.19      143.53      3.97 o 
  -4   1   3     5404.23     5714.60     93.33 o 
  -3   1   3     3858.73     4181.70     72.91 o 
  -2   1   3     1387.21     1515.23     25.41 o 
  -1   1   3     9652.75    10200.22    164.74 o 
   0   1   3      676.30      678.16     12.97 o 
   1   1   3      205.81      200.45      5.41 o 
   2   1   3     2206.29     2182.49     36.81 o 
   3   1   3     1578.86     1448.30     25.32 o 
   4   1   3     1565.78     1488.89     26.26 o 
   5   1   3      152.99      136.59      5.07 o 
   6   1   3      621.64      598.41     15.13 o 
   7   1   3      707.63      674.14     17.15 o 
   8   1   3      146.17      132.99      9.37 o 
   9   1   3        5.77       10.78      4.72 o 
  10   1   3       34.41       52.96      8.57 o 
 -12   2   3       31.11       44.96      6.96 o 
 -11   2   3      215.56      225.89     19.90 o 
 -10   2   3      231.87      199.86     11.29 o 
  -9   2   3      163.39      165.35      9.44 o 
  -8   2   3      182.74      185.09      8.25 o 
  -7   2   3      835.08      815.95     18.48 o 
  -6   2   3      513.42      486.86     11.28 o 
  -5   2   3      263.74      245.66      5.68 o 
  -4   2   3     7166.05     7802.26    126.81 o 
  -3   2   3       38.96       49.30      2.41 o 
  -2   2   3     6429.41     6958.91    118.07 o 
  -1   2   3     2315.36     2423.77     42.56 o 
   0   2   3      142.71      149.30      3.44 o 
   1   2   3     9465.77    10175.03    175.67 o 
   2   2   3        3.43        7.16      1.85 o 
   3   2   3      126.25      152.03      4.23 o 
   4   2   3     2659.97     2586.85     43.91 o 
   5   2   3      321.49      322.85     14.05 o 
   6   2   3      330.16      328.35      9.90 o 
   7   2   3       69.40       92.68      6.54 o 
   8   2   3      431.55      440.65     16.93 o 
   9   2   3     1343.83     1265.30     37.70 o 
  10   2   3       48.22       57.99     10.73 o 
 -12   3   3       30.15       41.25      6.98 o 
 -11   3   3       23.30       36.43      6.17 o 
 -10   3   3     1558.82     1573.23     38.74 o 
  -9   3   3     2770.95     2667.32     68.27 o 
  -8   3   3     1686.37     1591.57     37.46 o 
  -7   3   3     1526.94     1495.52     34.60 o 
  -6   3   3     4241.44     4260.00     76.04 o 
  -5   3   3      472.75      517.83     10.31 o 
  -4   3   3      100.11      109.24      4.37 o 
  -3   3   3     5123.41     5496.53     95.94 o 
  -2   3   3      123.75      134.04      3.67 o 
  -1   3   3      822.94      871.37     17.53 o 
   0   3   3    11183.82    11995.14    193.59 o 
   1   3   3      933.79     1005.45     17.64 o 
   2   3   3      697.71      643.65     12.06 o 
   3   3   3      690.74      717.10     13.57 o 
   4   3   3      166.40      181.07      5.43 o 
   5   3   3      206.37      173.23      6.24 o 
   6   3   3     1011.26      980.87     22.52 o 
   7   3   3       11.64       12.79      3.39 o 
   8   3   3        4.92       -0.20      3.37 o 
   9   3   3        0.72        2.98      4.95 o 
  10   3   3        4.97       10.42      7.36 o 
 -12   4   3       72.60       92.20     10.16 o 
 -11   4   3       85.22       88.78      8.69 o 
 -10   4   3        1.52        3.10      3.23 o 
  -9   4   3      282.56      275.95     19.59 o 
  -8   4   3      448.08      489.14     14.82 o 
  -7   4   3     1912.87     1771.34     36.69 o 
  -6   4   3      122.12      133.16      5.37 o 
  -5   4   3     7872.33     8439.97    137.69 o 
  -4   4   3     2503.28     2729.15     61.13 o 
  -3   4   3      963.72      894.76     17.08 o 
  -2   4   3     5721.63     6104.71    105.86 o 
  -1   4   3     3503.66     3609.16     63.26 o 
   0   4   3     9181.81     9872.71    159.99 o 
   1   4   3     4180.18     4029.29     66.36 o 
   2   4   3     4295.23     4609.91     75.93 o 
   3   4   3     1882.02     1788.70     30.94 o 
   4   4   3      418.66      382.11     13.67 o 
   5   4   3       44.27       48.57      3.31 o 
   6   4   3     1184.66     1138.50     25.57 o 
   7   4   3       59.96       65.20      5.52 o 
   8   4   3      179.04      196.67     11.09 o 
   9   4   3       25.19       29.61      6.53 o 
  10   4   3      115.44      121.37     29.38 o 
 -12   5   3      382.98      461.50     27.42 o 
 -11   5   3      890.92      844.23     24.60 o 
 -10   5   3      511.72      453.36     15.39 o 
  -9   5   3      790.11      796.07     22.07 o 
  -8   5   3      382.64      356.49     10.71 o 
  -7   5   3       96.21       99.99      5.14 o 
  -6   5   3     2145.79     1901.92     45.21 o 
  -5   5   3      624.06      622.01     13.10 o 
  -4   5   3     3333.51     3181.31     71.91 o 
  -3   5   3      141.90      125.77      5.50 o 
  -2   5   3     3230.57     3431.47     56.66 o 
  -1   5   3     2967.00     3175.20     56.04 o 
   0   5   3     3276.88     3556.24     58.64 o 
   1   5   3      482.99      630.09     11.83 o 
   2   5   3     2672.25     2848.92     47.79 o 
   3   5   3      219.90      243.39      6.00 o 
   4   5   3      539.36      503.07     11.50 o 
   5   5   3      244.08      259.48      7.87 o 
   6   5   3      681.83      676.57     15.47 o 
   7   5   3     1945.40     1921.46     45.30 o 
   8   5   3       78.65       74.88      8.66 o 
   9   5   3      182.74      197.39     27.39 o 
  10   5   3      444.99      407.74     36.58 o 
 -12   6   3      462.92      528.83     29.74 o 
 -11   6   3      863.96      879.62     25.33 o 
 -10   6   3      403.35      389.79     17.52 o 
  -9   6   3      579.33      524.91     16.38 o 
  -8   6   3     3733.88     3630.99     72.23 o 
  -7   6   3     1348.18     1232.16     29.28 o 
  -6   6   3     1266.60     1162.05     52.24 o 
  -5   6   3      508.71      544.49     12.79 o 
  -4   6   3      219.48      195.46      6.27 o 
  -3   6   3      202.93      221.26      6.14 o 
  -2   6   3       90.18       75.14      2.57 o 
  -1   6   3      175.59      182.19      4.92 o 
   0   6   3     1526.05     1838.08     33.49 o 
   1   6   3      447.20      478.41      9.48 o 
   2   6   3    20484.04    22536.85    364.04 o 
   3   6   3     2236.90     2198.59     37.75 o 
   4   6   3     1726.64     1728.21     32.91 o 
   5   6   3      881.05      889.16     18.80 o 
   6   6   3      269.00      273.84      8.38 o 
   7   6   3       12.37       15.13      3.51 o 
   8   6   3      742.29      679.54     26.31 o 
   9   6   3        3.44       13.96      5.22 o 
  10   6   3        4.60       11.79     11.02 o 
 -12   7   3      124.70      152.49     22.10 o 
 -11   7   3      247.11      238.48     11.82 o 
 -10   7   3       60.42       76.29      6.70 o 
  -9   7   3      657.57      598.28     17.99 o 
  -8   7   3      104.47      112.95      6.75 o 
  -7   7   3     1577.97     1555.98     36.10 o 
  -6   7   3       40.22       47.83      3.99 o 
  -5   7   3      215.16      223.78     12.87 o 
  -4   7   3      226.13      234.87      6.89 o 
  -3   7   3     7451.23     7673.62    133.73 o 
  -2   7   3      842.07      857.65     18.17 o 
  -1   7   3        2.78        5.97      1.69 o 
   1   7   3     1598.11     1545.25     26.87 o 
   2   7   3     1273.13     1285.57     22.93 o 
   3   7   3      978.21      901.17     16.98 o 
   4   7   3      183.45      179.19      7.07 o 
   5   7   3     1876.22     1840.42     35.54 o 
   6   7   3        7.82        6.77      2.92 o 
   7   7   3       48.27       46.87      5.76 o 
   8   7   3      353.71      365.46     15.34 o 
   9   7   3        5.94       10.51      5.49 o 
 -11   8   3      885.17      825.27     29.19 o 
 -10   8   3       80.98       85.70      8.16 o 
  -9   8   3     1171.86     1095.35     28.66 o 
  -8   8   3       16.13       18.41      5.28 o 
  -7   8   3       33.92       32.14      3.42 o 
  -6   8   3      238.33      204.85      7.16 o 
  -5   8   3      210.35      199.88      7.51 o 
  -4   8   3       24.58       38.75      4.67 o 
  -3   8   3      296.10      312.44      6.94 o 
  -2   8   3      217.90      210.85      5.73 o 
  -1   8   3     1170.59     1033.55     20.04 o 
   0   8   3     3033.74     3166.68     56.58 o 
   1   8   3      173.13      136.82      4.11 o 
   2   8   3     3330.79     3390.38     56.97 o 
   3   8   3      234.05      236.47     10.03 o 
   4   8   3     2488.04     2578.15     47.94 o 
   5   8   3       25.05       30.57      3.06 o 
   6   8   3       37.38       40.40      5.19 o 
   7   8   3       10.18        8.56      4.50 o 
   8   8   3      843.29      846.92     31.37 o 
   9   8   3      259.15      286.90     21.72 o 
 -11   9   3      154.63      197.00     11.14 o 
 -10   9   3       20.42       31.59      5.03 o 
  -9   9   3      654.29      607.23     20.63 o 
  -8   9   3     1996.66     1999.42     46.09 o 
  -7   9   3       27.68       30.40      3.46 o 
  -6   9   3     3172.22     3062.88     61.05 o 
  -5   9   3        0.37        2.15      1.72 o 
  -4   9   3       11.53       22.25      2.48 o 
  -3   9   3     3601.05     3547.91     68.61 o 
  -2   9   3      327.83      380.67      8.89 o 
  -1   9   3     1176.85     1127.06     21.82 o 
   0   9   3     5157.82     5284.65     93.05 o 
   1   9   3     3430.57     3365.77     60.48 o 
   2   9   3     3085.74     2944.29     53.46 o 
   3   9   3     3828.30     3811.03     68.44 o 
   4   9   3       13.09       23.73      2.96 o 
   5   9   3      393.72      373.68     11.04 o 
   6   9   3      199.96      201.51     11.25 o 
   7   9   3      594.80      581.24     20.02 o 
   8   9   3        7.38       17.07     10.09 o 
   9   9   3      160.11      130.83     21.14 o 
 -11  10   3      183.52      185.07     14.19 o 
 -10  10   3       26.27       28.29      5.54 o 
  -9  10   3       47.44       57.55      5.85 o 
  -8  10   3       10.15        7.63      3.16 o 
  -7  10   3     1062.34      979.95     30.89 o 
  -6  10   3      987.41      981.80     24.79 o 
  -5  10   3     4904.10     4768.10    114.38 o 
  -4  10   3        0.87        3.83      1.79 o 
  -3  10   3        0.51        3.88      1.74 o 
  -2  10   3      489.86      418.33      9.81 o 
  -1  10   3     3043.66     3053.75     55.22 o 
   0  10   3     3586.66     3476.69     62.45 o 
   1  10   3      201.51      202.78      6.16 o 
   2  10   3       18.01       30.94      2.84 o 
   3  10   3      419.71      418.74     12.81 o 
   4  10   3       69.76       72.97      5.29 o 
   5  10   3       15.27       25.34      3.64 o 
   6  10   3        6.09       18.69      4.08 o 
   7  10   3      276.56      288.83     13.38 o 
   8  10   3      324.07      361.33     18.17 o 
 -11  11   3       21.29       14.16     11.15 o 
 -10  11   3      183.93      159.08     11.00 o 
  -9  11   3       59.93       62.98      6.27 o 
  -8  11   3        1.47        7.99      3.14 o 
  -7  11   3      373.32      327.78     14.26 o 
  -6  11   3        4.79        4.59      2.92 o 
  -5  11   3      138.07      135.37      7.57 o 
  -4  11   3       89.58       81.77      4.70 o 
  -3  11   3      170.79      172.93      6.52 o 
  -2  11   3      538.27      498.82     15.37 o 
  -1  11   3       31.63       41.97      3.06 o 
   0  11   3      117.19      126.40      4.99 o 
   1  11   3     2903.76     2826.61     51.77 o 
   2  11   3        9.30        7.62      2.02 o 
   3  11   3     1432.29     1314.76     28.50 o 
   4  11   3      145.28      130.73      7.19 o 
   5  11   3      142.12      132.19      8.56 o 
   6  11   3      104.82       91.28      7.75 o 
   7  11   3      991.68      993.42     30.40 o 
   8  11   3      230.84      224.62     15.02 o 
 -10  12   3       45.88       43.37      8.13 o 
  -9  12   3       38.88       51.64      5.91 o 
  -8  12   3      133.63      142.20     10.20 o 
  -7  12   3      207.02      210.31     10.90 o 
  -6  12   3        5.79       17.73      3.54 o 
  -5  12   3       15.96       18.14      3.39 o 
  -4  12   3      600.03      615.52     20.46 o 
  -3  12   3       63.65       67.88      4.52 o 
  -2  12   3       17.05       14.96      4.74 o 
  -1  12   3       61.16       63.99      3.79 o 
   0  12   3       30.79       37.97      3.12 o 
   1  12   3       83.56      108.87      4.92 o 
   2  12   3        0.36       -0.11      1.73 o 
   3  12   3      349.28      335.20     10.22 o 
   4  12   3      201.45      207.58      8.99 o 
   5  12   3      541.47      459.51     18.85 o 
   6  12   3        4.72       11.13      4.11 o 
   7  12   3      303.84      378.96     15.77 o 
   8  12   3        2.21       18.41      6.01 o 
  -9  13   3       29.85       44.34      7.63 o 
  -8  13   3       20.30       12.51      4.53 o 
  -7  13   3      490.87      508.68     26.95 o 
  -6  13   3      261.99      279.53     11.09 o 
  -5  13   3       43.76       52.85      4.96 o 
  -4  13   3      357.65      360.33     11.97 o 
  -3  13   3      363.07      331.87      9.95 o 
  -2  13   3      414.45      422.82     11.87 o 
  -1  13   3      579.55      576.55     14.50 o 
   0  13   3      414.05      446.90     11.17 o 
   1  13   3      646.92      592.31     13.80 o 
   2  13   3        0.66        1.63      1.88 o 
   3  13   3      510.11      505.92     22.97 o 
   4  13   3      756.25      786.41     21.42 o 
   5  13   3      522.88      528.46     18.65 o 
   6  13   3       37.55       23.98      5.17 o 
   7  13   3      245.62      247.73     16.35 o 
   8  13   3      269.19      349.62     21.73 o 
  -9  14   3      131.58      151.06     10.99 o 
  -8  14   3     1420.15     1351.49     38.89 o 
  -7  14   3     1099.72     1060.96     32.92 o 
  -6  14   3      820.11      801.48     25.10 o 
  -5  14   3      366.22      344.04     13.82 o 
  -4  14   3     3681.14     3424.44     83.43 o 
  -3  14   3      216.36      202.90      8.77 o 
  -2  14   3      240.41      216.86      8.93 o 
  -1  14   3        0.62        3.54      2.25 o 
   0  14   3      179.82      202.67      7.71 o 
   1  14   3     1195.59     1124.20     23.29 o 
   2  14   3      613.09      581.53     17.26 o 
   3  14   3       35.85       35.38      4.43 o 
   4  14   3        0.04        5.21      3.11 o 
   5  14   3     1313.32     1301.76     37.15 o 
   6  14   3       38.84       45.86      6.23 o 
   7  14   3      340.49      380.05     16.41 o 
  -9  15   3      116.07      183.43     25.05 o 
  -8  15   3       19.13       13.42      5.15 o 
  -7  15   3       64.02       54.77      6.90 o 
  -6  15   3       91.11       87.50      8.08 o 
  -5  15   3        0.02        5.27      3.91 o 
  -4  15   3      200.71      192.58     10.52 o 
  -3  15   3      120.72      123.84      7.16 o 
  -2  15   3      189.82      185.31      8.52 o 
  -1  15   3       90.38       85.84      5.95 o 
   0  15   3      268.27      263.89     13.16 o 
   1  15   3       83.64       75.50      5.13 o 
   2  15   3       31.37       40.70      7.18 o 
   3  15   3       17.87       13.57      4.96 o 
   4  15   3      129.86      155.86      9.91 o 
   5  15   3        4.92        8.31      5.00 o 
   6  15   3        5.84        2.95      5.20 o 
   7  15   3       37.52       33.19     11.21 o 
  -8  16   3      115.07      138.77     15.42 o 
  -7  16   3       63.39       76.80      8.32 o 
  -6  16   3        4.78        7.14      4.67 o 
  -5  16   3      229.63      228.39     12.33 o 
  -4  16   3      451.91      472.74     31.06 o 
  -3  16   3       26.70       33.28      4.25 o 
  -2  16   3       36.94       40.73      4.64 o 
  -1  16   3       87.25      105.99      6.80 o 
   0  16   3       26.66       26.06      3.87 o 
   1  16   3      117.02      133.71     11.00 o 
   2  16   3      443.56      491.42     22.34 o 
   3  16   3        2.70        5.54      4.05 o 
   4  16   3       26.71       31.89      6.52 o 
   5  16   3      415.19      341.79     19.63 o 
   6  16   3       45.34       43.69      8.26 o 
  -7  17   3      722.83      671.35     38.65 o 
  -6  17   3      175.43      159.66     13.56 o 
  -5  17   3      109.00       97.99      8.91 o 
  -4  17   3        3.99       18.49      5.30 o 
  -3  17   3      803.84      751.28     23.88 o 
  -2  17   3     1439.03     1362.59     33.57 o 
  -1  17   3      207.91      205.49      9.54 o 
   0  17   3      138.40      138.49      8.01 o 
   1  17   3        0.52       -0.28      3.20 o 
   2  17   3      169.73      165.08     10.22 o 
   3  17   3       14.59       20.04      4.72 o 
   4  17   3      224.72      189.24     15.20 o 
   5  17   3        5.63       -0.58      5.51 o 
  -6  18   3      547.61      597.56     22.20 o 
  -5  18   3      237.48      264.06     17.76 o 
  -4  18   3        9.20       16.88      7.38 o 
  -3  18   3       16.46       22.26      5.00 o 
  -2  18   3        5.14       12.81      3.58 o 
  -1  18   3       55.05       60.63      5.77 o 
   0  18   3      464.56      442.10     16.39 o 
   1  18   3      213.27      216.18     13.79 o 
   2  18   3      142.61      159.34     20.55 o 
   3  18   3      159.36      186.40     11.54 o 
   4  18   3       42.10       46.13      8.04 o 
  -5  19   3       49.43       75.03      9.74 o 
  -4  19   3      729.78      731.93     28.66 o 
  -3  19   3       95.12      109.58     13.03 o 
  -2  19   3      427.87      395.11     15.82 o 
  -1  19   3        8.80        8.44      6.15 o 
   0  19   3        7.42        6.80      4.23 o 
   1  19   3        6.31       19.63      5.80 o 
   2  19   3        1.48       -1.02      4.49 o 
   3  19   3       60.90       67.72     14.48 o 
   4  19   3       22.63        5.32     12.62 o 
  -4  20   3        1.54        0.32      9.74 o 
  -3  20   3        0.18        1.53      5.27 o 
  -2  20   3      156.94      164.47     11.03 o 
  -1  20   3      921.08      910.69     28.42 o 
   0  20   3      639.33      695.35     23.28 o 
   1  20   3      220.01      228.31     18.29 o 
   2  20   3       72.06       77.97     16.47 o 
  -3  21   3      490.02      547.74     42.54 o 
  -1  21   3       53.59       78.25     11.50 o 
   0  21   3       35.04       58.94     14.86 o 
 -12   0   4       94.57       93.83     13.10 o 
 -11   0   4       34.92       27.60      8.68 o 
 -10   0   4     9790.39    10310.56    428.41 o 
  -9   0   4      655.53      549.59     26.62 o 
  -8   0   4    18713.40    19430.88    627.34 o 
  -7   0   4      848.22      852.66     22.97 o 
  -6   0   4        0.00        8.88      7.81 o 
  -4   0   4      167.29      160.35      5.82 o 
  -3   0   4     6929.28     7297.37    167.63 o 
  -2   0   4      907.31      833.07     21.03 o 
  -1   0   4      485.92      461.09     12.19 o 
   0   0   4        1.73        3.49      1.79 o 
   1   0   4      745.97      774.29     19.73 o 
   2   0   4     3393.13     3735.56     87.59 o 
   3   0   4     1598.90     1565.88     38.77 o 
   4   0   4     1244.21     1115.16     57.32 o 
   5   0   4       21.06       28.59      4.86 o 
   6   0   4     2104.62     2037.22     96.14 o 
   7   0   4      225.53      231.56     16.92 o 
   8   0   4        3.45        1.52      5.36 o 
   9   0   4      484.25      467.14     26.93 o 
  10   0   4        3.87       13.90     10.44 o 
 -12   1   4       29.30       23.03      6.07 o 
 -11   1   4      468.83      484.33     22.57 o 
 -10   1   4      729.57      762.66     27.17 o 
  -9   1   4      103.12       99.83      7.60 o 
  -8   1   4      155.29      162.84      7.48 o 
  -7   1   4      452.34      447.99     10.47 o 
  -6   1   4      263.12      287.97      7.95 o 
  -5   1   4        9.05       31.27      2.93 o 
  -4   1   4     2736.91     3029.78     50.38 o 
  -3   1   4     6079.16     7013.34    114.15 o 
  -2   1   4     9826.95    10379.91    167.86 o 
  -1   1   4       58.83       40.41      1.66 o 
   0   1   4      830.35      906.05     17.23 o 
   1   1   4      258.92      260.53      6.26 o 
   2   1   4       12.44       21.04      2.08 o 
   3   1   4       98.50      118.59      3.88 o 
   4   1   4      129.89      132.39      4.88 o 
   5   1   4        5.58       14.27      2.52 o 
   6   1   4        5.59        6.66      3.28 o 
   7   1   4     1481.97     1383.53     39.34 o 
   8   1   4      666.23      665.97     23.06 o 
   9   1   4      113.09      113.17      9.81 o 
 -12   2   4      106.00      145.78     11.16 o 
 -11   2   4      104.98      110.93      9.47 o 
 -10   2   4      517.78      486.10     17.93 o 
  -9   2   4      578.73      565.71     16.73 o 
  -8   2   4      307.55      320.65     12.07 o 
  -7   2   4       62.41       57.43      3.72 o 
  -6   2   4       69.28       60.42      2.75 o 
  -5   2   4      145.63      127.94      3.82 o 
  -4   2   4     2899.36     3322.68     55.06 o 
  -3   2   4       50.68       39.68      2.12 o 
  -2   2   4     3762.05     3643.73     59.90 o 
  -1   2   4     9467.68    10637.95    172.19 o 
   0   2   4     6698.78     7376.30    128.68 o 
   1   2   4     3148.91     3361.97     55.70 o 
   2   2   4      980.80      958.49     17.34 o 
   3   2   4      432.03      472.70     11.10 o 
   4   2   4       42.64       47.80      2.77 o 
   5   2   4      243.57      247.61      8.11 o 
   6   2   4       98.49       84.59      7.16 o 
   7   2   4      148.73      159.04      9.97 o 
   8   2   4      522.52      494.40     18.85 o 
   9   2   4      514.67      526.75     20.28 o 
 -12   3   4      552.44      507.47     22.56 o 
 -11   3   4      720.49      748.66     37.06 o 
 -10   3   4      884.94      898.92     30.24 o 
  -9   3   4        1.59        3.56      3.05 o 
  -8   3   4     4459.45     4391.43     94.38 o 
  -7   3   4      240.85      182.45      7.52 o 
  -6   3   4     4856.69     4769.90     78.97 o 
  -5   3   4     1264.58     1437.18     25.98 o 
  -4   3   4      586.84      620.15     11.71 o 
  -3   3   4     2673.69     2461.52     41.13 o 
  -2   3   4      742.44      810.88     15.89 o 
  -1   3   4     6048.02     6587.27    114.37 o 
   0   3   4     4596.43     4692.03     76.88 o 
   1   3   4     3919.67     4048.41     66.80 o 
   2   3   4      668.26      664.07     12.68 o 
   3   3   4      182.55      210.98      5.43 o 
   4   3   4      468.61      485.08     10.35 o 
   5   3   4      924.45      812.55     20.41 o 
   6   3   4      262.30      231.52     13.24 o 
   7   3   4       60.31       69.57      6.94 o 
   8   3   4      142.87      141.99     10.13 o 
   9   3   4        0.23        4.03      5.39 o 
 -12   4   4      309.65      339.40     16.54 o 
 -11   4   4      388.96      399.36     16.60 o 
 -10   4   4       46.68       51.43      5.50 o 
  -9   4   4       31.12       25.56      3.90 o 
  -8   4   4      187.65      197.51      7.53 o 
  -7   4   4       68.79       43.89      4.34 o 
  -6   4   4      930.19      848.39     19.00 o 
  -5   4   4     3116.34     3419.19     77.42 o 
  -4   4   4     1244.65     1359.51     25.50 o 
  -3   4   4     2658.03     2568.86     42.96 o 
  -2   4   4     1503.94     1485.88     27.22 o 
  -1   4   4     8352.13     8722.43    141.46 o 
   0   4   4     1677.21     1661.62     28.35 o 
   1   4   4     1216.22     1401.76     24.38 o 
   2   4   4      334.58      273.03      6.73 o 
   3   4   4      585.35      576.13     11.65 o 
   4   4   4      128.20      151.61      5.38 o 
   5   4   4      811.70      758.06     18.17 o 
   6   4   4      553.95      506.16     17.80 o 
   7   4   4      121.82      100.78      8.20 o 
   8   4   4      313.44      335.87     15.86 o 
   9   4   4      143.91      169.69     13.83 o 
 -12   5   4      599.18      620.94     29.42 o 
 -11   5   4      988.02      993.99     27.49 o 
 -10   5   4      107.98      151.30     11.59 o 
  -9   5   4     1776.37     1780.06     42.30 o 
  -8   5   4      178.44      204.32      7.86 o 
  -7   5   4        0.28        2.64      1.76 o 
  -6   5   4     2998.19     2965.93     63.70 o 
  -5   5   4      579.49      585.59     12.53 o 
  -4   5   4     4264.93     4179.32     96.18 o 
  -3   5   4        0.32        1.01      0.86 o 
  -2   5   4     1319.94     1271.40     25.82 o 
  -1   5   4     3194.91     3501.04     57.87 o 
   0   5   4     3599.09     3644.66     60.29 o 
   1   5   4     1828.01     1939.22     33.12 o 
   2   5   4      181.49      181.02      4.87 o 
   3   5   4        1.68        4.94      1.37 o 
   4   5   4       45.27       42.37      3.37 o 
   5   5   4     1056.40      971.51     22.45 o 
   6   5   4        3.94        5.27      2.70 o 
   7   5   4        7.00        7.44      3.41 o 
   8   5   4      400.88      384.67     26.97 o 
   9   5   4      119.79      135.53     12.45 o 
 -12   6   4        0.56       -3.40      5.35 o 
 -11   6   4       29.68       35.39      5.35 o 
 -10   6   4      720.99      707.06     20.86 o 
  -9   6   4      247.12      256.04     10.51 o 
  -8   6   4      368.74      414.98     11.95 o 
  -7   6   4      155.78      150.99      6.42 o 
  -6   6   4      141.33      120.74      6.31 o 
  -5   6   4     3587.54     3655.16     70.83 o 
  -4   6   4      376.42      424.15      9.59 o 
  -3   6   4     5206.07     5685.71     99.58 o 
  -2   6   4        2.41       -1.04      1.04 o 
  -1   6   4     1427.08     1539.65     28.53 o 
   0   6   4      258.79      316.64      6.89 o 
   1   6   4      770.95      797.20     14.90 o 
   2   6   4      672.85      689.30     13.42 o 
   3   6   4      394.13      428.61     10.34 o 
   4   6   4     1307.93     1254.34     27.28 o 
   5   6   4      448.56      450.02     12.55 o 
   6   6   4       34.00       42.17      4.67 o 
   7   6   4      170.92      174.13     10.44 o 
   8   6   4      255.23      256.46     15.71 o 
   9   6   4       61.49       86.39     12.92 o 
 -12   7   4        0.39        9.48     12.30 o 
 -11   7   4        6.99       14.48      4.26 o 
 -10   7   4      102.63       99.81      8.21 o 
  -9   7   4      487.46      392.66     13.48 o 
  -8   7   4      187.80      179.85     12.77 o 
  -7   7   4      421.67      441.18     12.10 o 
  -6   7   4     1255.17     1148.35     27.54 o 
  -5   7   4      275.17      284.28     13.03 o 
  -4   7   4      289.24      208.28      5.90 o 
  -3   7   4     2047.71     2192.22     43.46 o 
  -2   7   4      193.50      174.18      6.25 o 
  -1   7   4      179.52      118.00      4.15 o 
   0   7   4     1988.34     2025.40     37.12 o 
   1   7   4      183.36      170.86      5.46 o 
   2   7   4     1349.24     1422.13     25.39 o 
   3   7   4      276.68      266.18      6.83 o 
   4   7   4     1337.27     1306.69     28.49 o 
   5   7   4      213.07      216.33      8.10 o 
   6   7   4        0.03        0.76      2.63 o 
   7   7   4      263.90      271.75     15.20 o 
   8   7   4     1243.80     1184.97     85.31 o 
 -12   8   4      590.31      553.44     30.75 o 
 -11   8   4      641.99      626.44     20.12 o 
 -10   8   4      605.21      589.92     18.63 o 
  -9   8   4        4.47        2.97      2.86 o 
  -8   8   4       12.18       11.24      2.81 o 
  -7   8   4      787.20      680.33     17.26 o 
  -6   8   4      398.57      395.37     11.27 o 
  -5   8   4       27.96       41.29      2.87 o 
  -4   8   4     2361.52     2351.71     43.13 o 
  -3   8   4     6328.03     6976.32    173.16 o 
  -2   8   4     1807.50     1810.66     33.48 o 
  -1   8   4      229.45      236.93      6.41 o 
   0   8   4       96.57      114.07      4.34 o 
   1   8   4     1258.28     1190.56     23.22 o 
   2   8   4     3228.35     3156.26     58.76 o 
   3   8   4     3369.42     3370.92     60.96 o 
   4   8   4      594.35      524.29     22.17 o 
   5   8   4       51.87       49.30      4.74 o 
   6   8   4      553.82      531.47     16.32 o 
   7   8   4       48.94       53.37      9.40 o 
   8   8   4      370.07      400.96     31.71 o 
 -11   9   4      246.06      297.39     13.50 o 
 -10   9   4       90.05       95.37      7.69 o 
  -9   9   4      262.26      238.38     10.46 o 
  -8   9   4       34.60       35.17      4.03 o 
  -7   9   4      391.19      367.53     11.02 o 
  -6   9   4       44.09       61.43      5.87 o 
  -5   9   4      236.04      219.15      8.15 o 
  -4   9   4      389.19      384.36     11.52 o 
  -3   9   4       22.23       39.97      4.01 o 
  -2   9   4      657.67      687.39     18.90 o 
  -1   9   4      296.48      283.04      7.44 o 
   0   9   4      184.84      167.87      7.19 o 
   1   9   4      649.48      638.78     13.88 o 
   2   9   4     2074.87     2070.99     46.25 o 
   3   9   4     5173.74     5217.57    100.57 o 
   4   9   4     1389.31     1347.84     32.57 o 
   5   9   4      759.35      716.53     19.97 o 
   6   9   4      545.59      450.20     22.30 o 
   7   9   4        8.11       16.05      8.71 o 
   8   9   4        0.06        0.40      5.89 o 
 -11  10   4       95.34      104.17     10.86 o 
 -10  10   4        0.07        4.36      3.74 o 
  -9  10   4       62.05       66.65      6.10 o 
  -8  10   4       89.46      126.05      9.12 o 
  -7  10   4      234.05      224.73      9.47 o 
  -6  10   4      535.94      529.00     17.29 o 
  -5  10   4       46.45       51.72      5.05 o 
  -4  10   4      336.85      348.49      9.90 o 
  -3  10   4      292.47      277.79      9.52 o 
  -2  10   4     1022.94     1107.17     25.26 o 
  -1  10   4      203.00      190.18      5.95 o 
   0  10   4      326.03      310.58     14.55 o 
   1  10   4       93.66      119.72      6.46 o 
   2  10   4     1813.53     1778.30     33.93 o 
   3  10   4       77.67       82.00      5.01 o 
   4  10   4      126.44      134.81      7.35 o 
   5  10   4      181.64      176.85      9.91 o 
   6  10   4        2.26        1.99      3.45 o 
   7  10   4      653.64      613.56     25.51 o 
   8  10   4       74.56       68.30     14.74 o 
 -11  11   4       56.86       64.90     15.57 o 
 -10  11   4      455.99      456.61     17.81 o 
  -9  11   4      899.86      868.33     24.11 o 
  -8  11   4        0.34        3.11      5.82 o 
  -7  11   4      403.54      374.87     12.74 o 
  -6  11   4        3.28        3.16      2.76 o 
  -5  11   4      423.26      424.95     13.22 o 
  -4  11   4       63.93       74.71      4.62 o 
  -3  11   4       46.44       47.69      3.72 o 
  -2  11   4     3667.62     3625.20     95.60 o 
  -1  11   4     5457.38     5655.55    100.16 o 
   0  11   4      609.28      588.87     15.21 o 
   1  11   4      126.01      120.39      5.19 o 
   2  11   4       68.99       62.81      4.02 o 
   3  11   4      163.64      155.79      6.86 o 
   4  11   4        4.52        7.40      2.78 o 
   5  11   4      610.39      573.11     19.57 o 
   6  11   4      662.63      691.13     22.92 o 
   7  11   4      190.32      195.93     14.33 o 
 -10  12   4      389.59      344.13     15.55 o 
  -9  12   4       14.67       19.92      5.31 o 
  -8  12   4      419.79      388.90     13.68 o 
  -7  12   4     1396.92     1432.70     39.44 o 
  -6  12   4      217.95      238.98      9.97 o 
  -5  12   4      526.81      516.06     16.28 o 
  -4  12   4     1106.99     1091.68     24.47 o 
  -3  12   4     1289.80     1289.10     27.85 o 
  -2  12   4      468.74      496.54     15.79 o 
  -1  12   4     1563.33     1471.81     31.15 o 
   0  12   4      117.04      104.18      4.91 o 
   1  12   4     4056.70     3854.85     69.85 o 
   2  12   4        4.36        6.80      2.38 o 
   3  12   4        0.92        1.02      2.46 o 
   4  12   4     2630.33     2503.07     63.85 o 
   5  12   4      529.81      535.34     18.97 o 
   6  12   4      839.09      855.77     27.20 o 
   7  12   4      262.29      294.54     17.61 o 
  -9  13   4      261.97      236.05     14.36 o 
  -8  13   4       19.08       20.45      4.23 o 
  -7  13   4      471.50      440.44     15.57 o 
  -6  13   4      103.99       97.47      6.89 o 
  -5  13   4       71.14       76.74      5.85 o 
  -4  13   4      242.24      242.09      8.57 o 
  -3  13   4        9.79       18.82      2.92 o 
  -2  13   4     3522.24     3483.15     68.65 o 
  -1  13   4      121.34      113.96      5.80 o 
   0  13   4     1514.52     1483.17     29.30 o 
   1  13   4       67.47       59.68      4.17 o 
   2  13   4       97.49       85.40      6.12 o 
   3  13   4        9.46        6.54      3.02 o 
   4  13   4       26.63       34.40      5.21 o 
   5  13   4      358.26      375.15     15.21 o 
   6  13   4       21.87       26.36      5.43 o 
   7  13   4      561.15      638.93     43.73 o 
  -9  14   4      166.35      191.84     12.35 o 
  -8  14   4        4.93       11.43      4.46 o 
  -7  14   4       14.48       28.22      5.44 o 
  -6  14   4      159.30      151.35     14.57 o 
  -5  14   4        3.67       13.12      3.44 o 
  -4  14   4      283.53      282.33     10.67 o 
  -3  14   4      300.13      329.91     10.29 o 
  -2  14   4      506.27      442.51     14.86 o 
  -1  14   4      156.12      161.63      7.04 o 
   0  14   4      580.80      537.89     14.22 o 
   1  14   4      344.59      348.08      9.81 o 
   2  14   4      691.61      668.96     17.17 o 
   3  14   4        5.30       16.00      4.22 o 
   4  14   4      182.53      231.56     11.98 o 
   5  14   4      192.11      220.04     14.32 o 
   6  14   4        4.12       12.14      4.73 o 
   7  14   4      172.00      223.86     19.31 o 
  -9  15   4      860.41      887.82     57.54 o 
  -8  15   4      130.38      127.81     10.14 o 
  -7  15   4      326.60      331.56     17.98 o 
  -6  15   4      163.75      189.89     11.19 o 
  -5  15   4      678.06      694.02     22.59 o 
  -4  15   4      290.07      312.33     15.17 o 
  -3  15   4       72.73       62.28      5.41 o 
  -2  15   4      300.06      279.25     11.43 o 
  -1  15   4       48.83       55.94      4.99 o 
   0  15   4        0.94        3.52      2.66 o 
   1  15   4     1549.65     1557.07     33.78 o 
   2  15   4       28.55       51.74      5.88 o 
   3  15   4     1129.75     1019.64     34.98 o 
   4  15   4        4.42        5.02      4.82 o 
   5  15   4        0.00        7.53      5.02 o 
   6  15   4      532.85      588.22     25.15 o 
  -8  16   4        1.39       -5.15      5.15 o 
  -7  16   4        6.41       23.03      5.69 o 
  -6  16   4       85.32      114.21      9.37 o 
  -5  16   4       58.50       67.11      7.28 o 
  -4  16   4     1237.88     1169.93     52.43 o 
  -3  16   4      531.04      525.89     16.20 o 
  -2  16   4       10.75       19.90      3.70 o 
  -1  16   4      115.50      126.10      7.48 o 
   0  16   4      294.68      310.71     11.28 o 
   1  16   4       22.48       28.01      4.15 o 
   2  16   4      279.90      303.12     19.57 o 
   3  16   4      172.10      183.15     12.84 o 
   4  16   4       50.11       44.05      7.59 o 
   5  16   4       15.48       19.93      6.99 o 
  -7  17   4      721.11      733.68     25.43 o 
  -6  17   4       58.13       51.90      7.28 o 
  -5  17   4     1038.14     1043.93     33.64 o 
  -4  17   4        7.42        6.60      3.84 o 
  -3  17   4     1173.48     1166.07     29.79 o 
  -2  17   4      414.48      416.69     15.32 o 
  -1  17   4        0.02        0.14      2.94 o 
   0  17   4     2599.27     2524.66     57.10 o 
   1  17   4        7.89        9.20      4.67 o 
   2  17   4      413.61      396.92     48.63 o 
   3  17   4      420.29      431.30     19.83 o 
   4  17   4       93.56       95.32     10.47 o 
   5  17   4     1184.77     1451.70     81.50 o 
  -6  18   4        8.81       19.00      5.69 o 
  -5  18   4      206.85      218.81     15.10 o 
  -4  18   4      255.59      268.50     13.66 o 
  -3  18   4      669.80      621.47     21.28 o 
  -2  18   4       28.65       46.52      5.35 o 
  -1  18   4     1495.02     1404.59     34.92 o 
   0  18   4        4.23        9.03      4.06 o 
   1  18   4      825.34      788.95     28.91 o 
   2  18   4        3.76        8.19     11.98 o 
   3  18   4        0.37        6.74      6.31 o 
   4  18   4      156.80      156.59     23.96 o 
  -5  19   4       14.21        9.48      7.42 o 
  -4  19   4       20.36       28.16      6.09 o 
  -3  19   4        0.10        1.41      3.70 o 
  -2  19   4      790.18      764.24     22.19 o 
  -1  19   4     1040.07     1016.61     27.37 o 
   0  19   4      170.28      184.94     11.18 o 
   1  19   4       21.63       33.32      7.98 o 
   2  19   4       22.79       31.20     10.25 o 
  -4  20   4        5.07        0.77      9.99 o 
  -3  20   4      454.84      443.70     21.21 o 
  -2  20   4       70.22       80.22      8.27 o 
  -1  20   4      517.86      573.28     23.66 o 
   0  20   4        6.60        0.62      6.63 o 
 -12   1   5       15.04       27.05      6.15 o 
 -11   1   5        2.66        6.77      4.18 o 
 -10   1   5       70.61       76.20      7.23 o 
  -9   1   5     2748.27     2586.32     65.16 o 
  -8   1   5     3594.06     3372.60     73.28 o 
  -7   1   5       11.98       11.22      1.66 o 
  -6   1   5     1086.07     1205.43     21.73 o 
  -5   1   5      187.10      207.70      5.35 o 
  -4   1   5     1517.96     1661.00     30.89 o 
  -3   1   5     3069.70     3435.44     63.19 o 
  -2   1   5     2435.98     2417.41     43.21 o 
  -1   1   5        0.90        5.92      2.08 o 
   0   1   5     1440.67     1645.67     30.41 o 
   1   1   5     2839.77     2792.62     50.48 o 
   2   1   5      254.63      268.04      6.83 o 
   3   1   5      106.21       94.81      5.06 o 
   4   1   5      157.56      136.08      5.99 o 
   5   1   5      882.39      822.22     28.50 o 
   6   1   5     3300.14     3102.31     79.29 o 
   7   1   5       24.09       23.65      5.14 o 
   8   1   5        1.08        0.38      4.19 o 
   9   1   5     1276.10     1240.94     44.46 o 
 -12   2   5      159.77      191.89     13.08 o 
 -11   2   5      869.86      868.50     38.87 o 
 -10   2   5      107.55      125.12      8.93 o 
  -9   2   5      114.46      116.95      6.94 o 
  -8   2   5       30.00       37.66      4.17 o 
  -7   2   5     1640.24     1479.56     40.73 o 
  -6   2   5      406.58      394.15      8.54 o 
  -5   2   5      283.30      310.23      6.95 o 
  -4   2   5     4403.89     4905.36     80.67 o 
  -3   2   5     3426.99     3682.88     64.89 o 
  -2   2   5      159.29      162.93      4.12 o 
  -1   2   5       12.47       12.09      1.44 o 
   0   2   5     2172.42     2216.12     40.38 o 
   1   2   5      794.12      790.47     15.96 o 
   2   2   5      244.02      206.40      6.20 o 
   3   2   5     1732.01     1647.99     31.52 o 
   4   2   5      367.29      350.47     10.20 o 
   5   2   5        1.15        1.09      2.74 o 
   6   2   5      261.57      244.42     12.59 o 
   7   2   5      295.51      310.49     14.41 o 
   8   2   5      514.33      501.49     19.61 o 
   9   2   5      665.00      733.34     30.14 o 
 -12   3   5        3.19        4.22      4.58 o 
 -11   3   5      127.68      140.50     10.23 o 
 -10   3   5       86.05       83.57     11.17 o 
  -9   3   5      838.72      790.99     21.40 o 
  -8   3   5       30.82       42.55      3.71 o 
  -7   3   5      143.79      166.56      6.35 o 
  -6   3   5      257.92      237.58      6.54 o 
  -5   3   5      408.17      371.88      8.00 o 
  -4   3   5      257.69      159.72      4.27 o 
  -3   3   5      569.50      635.33     12.00 o 
  -2   3   5      864.30      972.56     18.45 o 
  -1   3   5     1521.07     1643.12     28.13 o 
   0   3   5      657.58      709.11     14.37 o 
   1   3   5     1594.14     1814.71     39.55 o 
   2   3   5     1280.26     1230.85     23.94 o 
   3   3   5      339.03      347.20      9.80 o 
   4   3   5      401.64      353.86     22.39 o 
   5   3   5      699.00      698.03     20.48 o 
   6   3   5       24.43       29.52      4.86 o 
   7   3   5      113.51      127.40     10.06 o 
   8   3   5        1.90       -0.76      4.27 o 
   9   3   5       34.06       67.31     22.55 o 
 -12   4   5      164.44      182.44     12.35 o 
 -11   4   5      943.59      891.18     28.26 o 
 -10   4   5      375.79      389.06     15.21 o 
  -9   4   5      402.58      363.39     20.39 o 
  -8   4   5     1636.14     1580.25     36.91 o 
  -7   4   5       37.20       31.09      3.57 o 
  -6   4   5     3678.06     3636.38     74.66 o 
  -5   4   5     1338.66     1307.09     25.01 o 
  -4   4   5      263.53      283.01      6.94 o 
  -3   4   5     2920.85     2837.16     47.40 o 
  -2   4   5      187.06      259.54      5.88 o 
  -1   4   5     1321.37     1212.93     21.30 o 
   0   4   5       49.13       41.26      2.07 o 
   1   4   5        0.38        2.23      1.55 o 
   2   4   5      119.65       91.58      3.96 o 
   3   4   5     2240.60     2216.50     41.52 o 
   4   4   5     2249.76     2184.05     50.02 o 
   5   4   5     1814.19     1763.20     42.75 o 
   6   4   5        1.73        5.85      3.69 o 
   7   4   5      499.24      451.43     22.80 o 
   8   4   5      786.09      769.35     26.29 o 
   9   4   5        4.96       21.66     12.17 o 
 -12   5   5      290.56      274.27     14.90 o 
 -11   5   5      156.60      209.58     12.14 o 
 -10   5   5      275.45      283.16     15.11 o 
  -9   5   5      262.17      255.38     10.13 o 
  -8   5   5      158.58      175.25      7.20 o 
  -7   5   5      298.91      306.06      9.15 o 
  -6   5   5       27.55       30.00      2.52 o 
  -5   5   5      118.09      125.02      4.52 o 
  -4   5   5     2058.98     2203.14     43.17 o 
  -3   5   5      212.54      233.24      5.54 o 
  -2   5   5    13374.17    14092.13    228.17 o 
  -1   5   5     1940.71     1901.89     32.46 o 
   0   5   5     2499.94     2839.04     47.67 o 
   1   5   5      672.97      684.49     13.21 o 
   2   5   5       15.06       13.67      1.86 o 
   3   5   5     1908.90     1815.18     34.60 o 
   4   5   5       33.22       40.31      4.23 o 
   5   5   5      886.39      854.58     23.01 o 
   6   5   5       38.71       41.96      9.72 o 
   7   5   5     1105.76     1048.56     32.28 o 
   8   5   5      237.57      259.79     20.40 o 
   9   5   5       33.48       57.73     15.44 o 
 -12   6   5      123.05      118.60     10.30 o 
 -11   6   5       75.76      109.22      8.06 o 
 -10   6   5       40.73       57.80      5.77 o 
  -9   6   5      625.58      614.23     17.98 o 
  -8   6   5        4.18        5.82      2.23 o 
  -7   6   5     1768.87     1653.35     34.73 o 
  -6   6   5     1381.77     1194.19     25.75 o 
  -5   6   5      535.19      429.08     10.03 o 
  -4   6   5      389.04      341.13      8.27 o 
  -3   6   5     1493.95     1529.42     26.73 o 
  -2   6   5     1308.48     1300.75     22.98 o 
  -1   6   5      639.42      588.48     22.33 o 
   0   6   5      700.16      741.84     14.12 o 
   1   6   5      722.29      666.37     13.87 o 
   2   6   5       94.14      106.22      4.44 o 
   3   6   5       98.03      102.32      4.62 o 
   4   6   5     1904.25     1815.28     44.33 o 
   5   6   5        0.26        1.77      2.51 o 
   6   6   5      596.22      570.77     17.55 o 
   7   6   5       90.52      107.00      8.80 o 
   8   6   5      237.92      248.51     48.34 o 
 -12   7   5        5.02       22.62     12.94 o 
 -11   7   5      255.13      281.47     12.51 o 
 -10   7   5     1118.75     1081.87     28.69 o 
  -9   7   5        7.18       17.46      3.16 o 
  -8   7   5       59.35       52.25      4.30 o 
  -7   7   5      232.85      239.28      8.01 o 
  -6   7   5     1359.60     1282.32     27.56 o 
  -5   7   5     1217.91     1263.46     25.10 o 
  -4   7   5     1017.93      953.57     19.07 o 
  -3   7   5     2852.48     2943.89     52.57 o 
  -2   7   5     1691.16     1576.26     29.62 o 
  -1   7   5      269.63      237.93      6.43 o 
   0   7   5        1.90        3.87      1.40 o 
   1   7   5        2.70       18.01      2.05 o 
   2   7   5      122.50      132.18      5.71 o 
   3   7   5       32.32       36.18      3.88 o 
   4   7   5      510.16      518.06     15.28 o 
   5   7   5       33.48       41.10      6.48 o 
   6   7   5      324.48      323.17     13.96 o 
   7   7   5     1332.27     1281.93     54.93 o 
   8   7   5      612.82      678.07     35.12 o 
 -12   8   5      494.60      526.81     29.22 o 
 -11   8   5       32.49       47.08      5.69 o 
 -10   8   5      846.45      822.70     23.31 o 
  -9   8   5      134.29      126.18      6.96 o 
  -8   8   5        2.73        0.57      2.00 o 
  -7   8   5     1906.69     1724.96     36.45 o 
  -6   8   5     1866.48     1745.01     36.35 o 
  -5   8   5     4780.17     4781.77     91.83 o 
  -4   8   5     3449.44     3338.25     65.02 o 
  -3   8   5     2140.25     1961.36     42.16 o 
  -2   8   5     2172.99     2220.43     44.14 o 
  -1   8   5      388.71      385.85      9.24 o 
   0   8   5      331.33      337.89      8.47 o 
   1   8   5      525.84      482.38     11.20 o 
   2   8   5     1061.16     1069.99     23.69 o 
   3   8   5     1660.61     1468.25     52.87 o 
   4   8   5      117.26      109.99      6.58 o 
   5   8   5      235.59      239.38     13.88 o 
   6   8   5       52.03       56.21      6.37 o 
   7   8   5        0.12        8.19      5.68 o 
 -12   9   5       18.40       25.31     11.47 o 
 -11   9   5      530.61      505.17     19.31 o 
 -10   9   5      466.91      473.94     17.81 o 
  -9   9   5      824.42      779.12     21.72 o 
  -8   9   5      216.94      197.20      9.09 o 
  -7   9   5     1759.12     1654.80     38.67 o 
  -6   9   5      719.25      739.19     21.60 o 
  -5   9   5     2197.75     2157.27     43.59 o 
  -4   9   5     6376.89     6494.61    123.46 o 
  -3   9   5        4.36        3.36      1.72 o 
  -2   9   5     1765.60     1769.15     33.30 o 
  -1   9   5      472.56      412.94     10.03 o 
   0   9   5      179.87      170.43      5.77 o 
   1   9   5       52.68       55.49      3.54 o 
   2   9   5     1157.46     1175.98     25.88 o 
   3   9   5      663.19      664.22     18.30 o 
   4   9   5      881.20      845.65     22.56 o 
   5   9   5     1111.84     1108.96     32.65 o 
   6   9   5        0.08        1.13      4.03 o 
   7   9   5      100.09      145.95     18.90 o 
 -11  10   5       46.81       83.60      8.30 o 
 -10  10   5      375.24      337.15     14.97 o 
  -9  10   5       80.66       81.74      6.58 o 
  -8  10   5      354.41      334.70     14.60 o 
  -7  10   5        4.35        4.77      2.57 o 
  -6  10   5      981.57      912.00     23.42 o 
  -5  10   5      471.20      438.20     13.07 o 
  -4  10   5       75.05       72.87      4.55 o 
  -3  10   5     6698.37     6560.42    124.73 o 
  -2  10   5      925.13      903.20     20.35 o 
  -1  10   5     4883.61     4813.40     85.77 o 
   0  10   5        0.36        2.80      1.63 o 
   1  10   5      186.10      183.27      7.44 o 
   2  10   5     3441.79     3370.63     66.94 o 
   3  10   5     1262.84     1204.40     29.83 o 
   4  10   5       21.41       38.86      5.30 o 
   5  10   5      193.22      212.87     11.64 o 
   6  10   5      662.45      692.43     34.67 o 
   7  10   5       36.57       59.06     10.52 o 
 -11  11   5      282.69      260.46     20.38 o 
 -10  11   5       48.25       57.96      8.52 o 
  -9  11   5       88.46       92.14      8.64 o 
  -8  11   5     1026.85      996.77     26.37 o 
  -7  11   5      315.54      334.71     11.87 o 
  -6  11   5      499.23      455.02     15.93 o 
  -5  11   5      736.08      714.24     19.37 o 
  -4  11   5      184.81      198.01      7.40 o 
  -3  11   5     1411.53     1410.24     30.01 o 
  -2  11   5       99.67       72.30      4.53 o 
  -1  11   5        0.13        0.25      1.62 o 
   0  11   5     4540.74     4220.56     75.98 o 
   1  11   5      590.13      562.50     14.54 o 
   2  11   5      412.06      399.65     11.56 o 
   3  11   5      255.03      244.14      9.86 o 
   4  11   5      375.59      320.82     11.87 o 
   5  11   5     1798.54     1778.89     67.48 o 
   6  11   5        0.87        3.13      5.00 o 
   7  11   5      236.55      265.50     21.31 o 
 -10  12   5      323.90      352.61     24.98 o 
  -9  12   5      395.73      367.66     16.97 o 
  -8  12   5      519.59      470.28     15.52 o 
  -7  12   5       19.70       13.98      3.96 o 
  -6  12   5      222.14      214.86      9.60 o 
  -5  12   5     2229.52     2233.34     50.62 o 
  -4  12   5        2.53        5.37      2.42 o 
  -3  12   5      504.85      482.62     12.91 o 
  -2  12   5      404.74      413.86     12.45 o 
  -1  12   5      141.43      169.24      6.92 o 
   0  12   5      343.57      352.28     10.42 o 
   1  12   5      132.13      114.92      6.01 o 
   2  12   5      100.09      108.72      6.80 o 
   3  12   5        7.58       10.67      3.29 o 
   4  12   5      198.38      210.17      9.94 o 
   5  12   5      806.97      793.90     25.45 o 
   6  12   5      135.25      128.95     12.09 o 
 -10  13   5        0.29        1.57     13.49 o 
  -9  13   5       13.87       22.93      5.33 o 
  -8  13   5     2465.31     2441.62     56.67 o 
  -7  13   5        0.11        6.39      3.05 o 
  -6  13   5      516.64      505.44     17.03 o 
  -5  13   5     2110.84     1924.63     44.83 o 
  -4  13   5      702.91      734.54     19.64 o 
  -3  13   5     3144.66     3023.58     60.56 o 
  -2  13   5      656.14      575.29     14.91 o 
  -1  13   5      198.81      216.81      9.72 o 
   0  13   5     2916.48     2824.23     56.76 o 
   1  13   5      141.60      168.94      9.67 o 
   2  13   5      194.19      200.03      9.34 o 
   3  13   5      118.73      120.47      7.66 o 
   4  13   5       39.86       47.29      7.35 o 
   5  13   5      294.00      303.62     14.11 o 
   6  13   5      465.75      457.84     21.93 o 
 -10  14   5      433.52      430.68     36.39 o 
  -9  14   5      226.84      264.37     14.12 o 
  -8  14   5      868.73      846.83     24.26 o 
  -7  14   5      346.28      371.27     15.38 o 
  -6  14   5      215.96      209.32     10.05 o 
  -5  14   5      777.95      783.77     21.68 o 
  -4  14   5       29.74       34.18      3.90 o 
  -3  14   5      476.67      451.45     12.85 o 
  -2  14   5     2737.22     2799.47     56.59 o 
  -1  14   5       10.48       22.03      3.25 o 
   0  14   5     2291.36     2216.62     45.88 o 
   1  14   5       43.45       52.88      4.64 o 
   2  14   5      166.00      170.56      8.86 o 
   3  14   5      876.63      828.18     25.89 o 
   4  14   5       30.74       37.83     10.45 o 
   5  14   5        3.14        3.33      4.11 o 
   6  14   5      249.19      261.38     36.58 o 
  -9  15   5      252.08      211.11     25.76 o 
  -8  15   5        1.99       10.04      4.77 o 
  -7  15   5      192.83      172.82     12.35 o 
  -6  15   5       65.95       52.72      6.47 o 
  -5  15   5      168.11      185.49     14.58 o 
  -4  15   5       53.21       50.57      5.93 o 
  -3  15   5      175.52      182.74      8.11 o 
  -2  15   5      764.44      689.87     17.69 o 
  -1  15   5       10.78       17.79      3.17 o 
   0  15   5      336.28      322.26     10.48 o 
   1  15   5       16.86       19.20      3.71 o 
   2  15   5      306.57      306.38     11.88 o 
   3  15   5       27.99       41.16      5.80 o 
   4  15   5        8.32       23.28      5.01 o 
   5  15   5       63.69       61.51     10.46 o 
  -8  16   5       13.50       17.72      8.10 o 
  -7  16   5     1025.82      985.47     40.62 o 
  -6  16   5      255.14      284.39     21.62 o 
  -5  16   5      478.62      468.54     20.32 o 
  -4  16   5      487.64      492.43     21.80 o 
  -3  16   5      137.75      156.10      8.62 o 
  -2  16   5     2464.64     2326.78     53.04 o 
  -1  16   5      410.14      380.52     13.07 o 
   0  16   5      840.26      783.28     24.34 o 
   1  16   5      110.03      122.74     10.19 o 
   2  16   5      334.34      310.27     19.39 o 
   3  16   5      642.49      727.71     27.83 o 
   4  16   5       98.80      111.95     11.09 o 
   5  16   5      370.57      424.21     33.00 o 
  -7  17   5       14.01       13.30      5.11 o 
  -6  17   5       14.76       15.96      5.03 o 
  -5  17   5       49.32       70.80      7.40 o 
  -4  17   5      182.98      192.18     11.36 o 
  -3  17   5      165.86      178.57      9.46 o 
  -2  17   5      344.49      344.58     12.58 o 
  -1  17   5       85.67      110.66      7.56 o 
   0  17   5      686.47      692.55     22.61 o 
   1  17   5      119.23      105.56     12.21 o 
   2  17   5      298.33      321.80     20.27 o 
   3  17   5       46.29       65.77     10.46 o 
   4  17   5       48.13       48.57     10.13 o 
  -6  18   5      138.22      155.03     16.23 o 
  -5  18   5       12.40       13.31      4.74 o 
  -4  18   5      610.29      576.66     20.59 o 
  -3  18   5        3.98        9.24      3.62 o 
  -2  18   5      431.36      404.57     14.25 o 
  -1  18   5       41.30       47.62      5.55 o 
   0  18   5       99.67      101.87      9.68 o 
   1  18   5       11.88       14.57      6.39 o 
   2  18   5       43.52       47.02      9.24 o 
   3  18   5      172.55      181.13     22.55 o 
  -5  19   5       88.97      109.50     19.67 o 
  -4  19   5      244.27      248.81     13.67 o 
  -3  19   5      104.99      113.63      9.36 o 
  -2  19   5       35.62       61.85      6.40 o 
  -1  19   5      406.27      440.99     22.91 o 
   0  19   5      117.35      112.44     13.32 o 
   1  19   5        0.48        6.86      7.18 o 
  -3  20   5        4.15       -1.37      6.79 o 
  -2  20   5       16.26       17.44      5.31 o 
  -1  20   5        0.05        3.99      6.34 o 
 -12   0   6       19.05       16.74      6.65 o 
 -11   0   6      304.52      325.24     20.01 o 
 -10   0   6      261.20      285.04     17.91 o 
  -9   0   6       84.56       70.02     13.01 o 
  -8   0   6     3516.55     3456.43    119.03 o 
  -7   0   6     1013.91      999.97     26.64 o 
  -6   0   6    11262.12    11611.43    341.79 o 
  -5   0   6     2747.21     2376.60     57.24 o 
  -4   0   6      203.45      132.35      6.27 o 
  -3   0   6     4157.30     4329.20    127.17 o 
  -2   0   6     2742.36     2675.06    104.33 o 
  -1   0   6    13632.22    14440.71    677.53 o 
   0   0   6      212.17      237.26     10.73 o 
   1   0   6     4940.05     4769.10    131.32 o 
   2   0   6        0.56        5.60      2.72 o 
   3   0   6      238.82      205.42     10.56 o 
   4   0   6      251.66      280.11     12.98 o 
   5   0   6     2056.01     2010.65     76.06 o 
   6   0   6      338.97      324.42     20.28 o 
   7   0   6      484.02      503.25     27.68 o 
   8   0   6       36.65       30.88      8.86 o 
 -12   1   6       17.18       17.55      4.99 o 
 -11   1   6       96.83      154.27     10.29 o 
 -10   1   6       29.25       17.74      4.01 o 
  -9   1   6      976.20      857.76     25.63 o 
  -8   1   6     1094.59     1002.51     24.96 o 
  -7   1   6      418.03      406.32     11.38 o 
  -6   1   6     1276.02     1259.95     22.77 o 
  -5   1   6     4632.60     5055.60     83.43 o 
  -4   1   6     1482.93     1434.53     26.94 o 
  -3   1   6     3615.73     3937.00     65.21 o 
  -2   1   6       24.96       16.35      1.70 o 
  -1   1   6      360.13      348.96      9.90 o 
   0   1   6     8556.16     8591.03    183.67 o 
   1   1   6       13.64       30.76      2.90 o 
   2   1   6     3481.58     3507.19     86.06 o 
   3   1   6       24.43       37.89      3.89 o 
   4   1   6      118.05      135.28      7.20 o 
   5   1   6      285.96      282.14     12.76 o 
   6   1   6       27.37       31.28      5.37 o 
   7   1   6      421.80      427.74     17.67 o 
   8   1   6       62.59       77.27     11.70 o 
 -12   2   6       22.61       40.07      6.25 o 
 -11   2   6      147.22      155.56     10.45 o 
 -10   2   6      194.18      190.25     20.23 o 
  -9   2   6       75.80       65.24      6.13 o 
  -8   2   6      204.42      214.53      7.96 o 
  -7   2   6       89.14       94.46      4.28 o 
  -6   2   6        1.11        4.31      1.35 o 
  -5   2   6      961.96      918.58     17.06 o 
  -4   2   6      876.52      973.62     18.90 o 
  -3   2   6     6577.94     7200.77    117.50 o 
  -2   2   6     1806.91     1836.45     31.42 o 
  -1   2   6     5459.93     6017.17    106.09 o 
   0   2   6      121.67       98.50      3.76 o 
   1   2   6      758.17      851.74     19.31 o 
   2   2   6     3422.67     3234.04     64.41 o 
   3   2   6     2479.13     2352.53     48.36 o 
   4   2   6     4854.07     4807.09    104.54 o 
   5   2   6      943.46      898.40     27.74 o 
   6   2   6      922.66      856.72     27.44 o 
   7   2   6      240.50      264.60     13.96 o 
   8   2   6       51.86       56.80      7.66 o 
 -12   3   6       67.20       55.56      8.82 o 
 -11   3   6        7.12        6.96      3.55 o 
 -10   3   6      551.67      509.77     24.30 o 
  -9   3   6       68.43       64.13      5.27 o 
  -8   3   6     3250.32     3055.98     62.08 o 
  -7   3   6     1101.07     1039.11     24.99 o 
  -6   3   6      706.84      729.49     15.40 o 
  -5   3   6      207.61      169.90      5.01 o 
  -4   3   6     3492.08     3609.20     60.15 o 
  -3   3   6     1602.15     1411.70     24.71 o 
  -2   3   6      806.79      807.35     15.92 o 
  -1   3   6      979.56      956.29     20.26 o 
   0   3   6      863.47      741.90     15.31 o 
   1   3   6     3848.55     3890.53     69.90 o 
   2   3   6      508.62      475.63     12.46 o 
   3   3   6     6308.41     6186.24    120.31 o 
   4   3   6      563.10      533.70     16.08 o 
   5   3   6     2074.00     2047.52     48.31 o 
   6   3   6      438.25      456.83     17.65 o 
   7   3   6        0.13        3.34      4.26 o 
   8   3   6      732.62      771.22     27.01 o 
 -12   4   6       37.57       50.96      6.83 o 
 -11   4   6      127.67      123.68      9.43 o 
 -10   4   6     1204.81     1131.99     32.88 o 
  -9   4   6      154.95      190.46      8.84 o 
  -8   4   6     1672.51     1569.21     35.82 o 
  -7   4   6     1762.87     1586.44     33.27 o 
  -6   4   6       41.31       50.49      3.25 o 
  -5   4   6      127.93      141.89      5.03 o 
  -4   4   6     2693.85     2719.10     45.96 o 
  -3   4   6     1454.51     1380.43     26.00 o 
  -2   4   6      218.63      220.53      7.85 o 
  -1   4   6      249.50      276.09      6.33 o 
   0   4   6      189.05      218.94      6.55 o 
   1   4   6      840.90      800.25     23.52 o 
   2   4   6     1783.29     1734.85     36.43 o 
   3   4   6      444.19      434.02     12.05 o 
   4   4   6      487.81      503.38     15.55 o 
   5   4   6       47.35       53.24      5.42 o 
   6   4   6      141.57      133.95      9.55 o 
   7   4   6        9.06       12.88      4.72 o 
   8   4   6        0.11        1.66      5.30 o 
 -12   5   6        2.77        1.31      4.49 o 
 -11   5   6        3.29        9.12      3.89 o 
 -10   5   6      555.01      592.93     20.12 o 
  -9   5   6       22.57       22.76      3.59 o 
  -8   5   6      379.03      340.59     10.28 o 
  -7   5   6     4351.75     4289.77     83.51 o 
  -6   5   6        0.69        3.70      1.80 o 
  -5   5   6     3478.64     3529.66     65.21 o 
  -4   5   6        0.12        1.79      1.13 o 
  -3   5   6     2139.26     2169.84     37.12 o 
  -2   5   6     3764.80     3878.52     68.86 o 
  -1   5   6     2334.06     2448.09     41.61 o 
   0   5   6     2199.30     2111.42     39.30 o 
   1   5   6     3726.87     3741.48     67.65 o 
   2   5   6     2405.68     2336.36     47.85 o 
   3   5   6     1094.26     1087.14     24.66 o 
   4   5   6      401.32      376.66     12.84 o 
   5   5   6      651.45      625.99     18.78 o 
   6   5   6      559.19      539.94     22.98 o 
   7   5   6       41.67       44.05      7.02 o 
   8   5   6       81.13       71.89     16.91 o 
 -12   6   6       85.34       97.23      9.08 o 
 -11   6   6       11.96       11.13      5.49 o 
 -10   6   6      271.17      266.94     11.41 o 
  -9   6   6       82.23      103.16      6.11 o 
  -8   6   6        0.30        5.47      2.16 o 
  -7   6   6     1267.01     1286.70     28.65 o 
  -6   6   6     3203.97     3305.37     60.05 o 
  -5   6   6     2594.92     2426.92     44.67 o 
  -4   6   6     2485.61     2504.20     45.69 o 
  -3   6   6      351.95      436.37     12.28 o 
  -2   6   6        2.61        1.54      1.14 o 
  -1   6   6      286.99      244.88      7.30 o 
   0   6   6       43.74       58.10      3.22 o 
   1   6   6      390.91      347.93     12.03 o 
   2   6   6      868.27      860.29     18.28 o 
   3   6   6      300.31      311.60     10.87 o 
   4   6   6      425.16      427.11     13.88 o 
   5   6   6       87.56       90.40      7.99 o 
   6   6   6        4.52        3.97      4.38 o 
   7   6   6       56.30       62.73      8.58 o 
 -12   7   6      504.12      464.00     39.34 o 
 -11   7   6      716.84      740.07     22.39 o 
 -10   7   6      429.22      394.77     16.71 o 
  -9   7   6       16.11       29.81      3.59 o 
  -8   7   6      440.52      422.62     12.14 o 
  -7   7   6     1707.91     1483.57     31.84 o 
  -6   7   6      155.12      145.64      5.48 o 
  -5   7   6      846.43      782.13     17.95 o 
  -4   7   6      235.54      261.88      7.87 o 
  -3   7   6      443.56      456.30     10.50 o 
  -2   7   6     4324.59     4262.51    100.20 o 
  -1   7   6      173.69      194.02      8.37 o 
   0   7   6        4.71        5.88      1.87 o 
   1   7   6     1854.25     1838.17     38.03 o 
   2   7   6      841.81      882.05     20.40 o 
   3   7   6     2662.54     2560.89     65.33 o 
   4   7   6      472.23      439.46     16.26 o 
   5   7   6       30.25       29.55      4.86 o 
   6   7   6      784.97      797.57     30.79 o 
   7   7   6      386.47      377.75     24.90 o 
 -11   8   6       50.80       58.20     11.05 o 
 -10   8   6        7.07        6.16      3.32 o 
  -9   8   6      803.09      714.20     20.15 o 
  -8   8   6      181.79      168.85      8.29 o 
  -7   8   6        6.98        2.92      2.30 o 
  -6   8   6      190.46      215.19      9.11 o 
  -5   8   6     1659.39     1613.40     57.38 o 
  -4   8   6      818.58      746.70     19.21 o 
  -3   8   6      487.29      504.39     12.63 o 
  -2   8   6      387.22      367.85     11.74 o 
  -1   8   6     2902.89     2802.46     51.09 o 
   0   8   6     1235.15     1142.53     27.30 o 
   1   8   6     3237.15     2960.50     59.04 o 
   2   8   6       43.22       58.26      4.37 o 
   3   8   6      770.79      709.71     22.59 o 
   4   8   6      644.07      664.20     25.23 o 
   5   8   6        0.96        8.29      3.89 o 
   6   8   6       31.31       27.53      5.30 o 
   7   8   6      176.25      228.82     20.01 o 
 -12   9   6      434.23      444.97     37.03 o 
 -11   9   6       10.36       19.08      4.86 o 
 -10   9   6       54.74       67.62      7.04 o 
  -9   9   6      287.68      296.17     11.57 o 
  -8   9   6      136.01      125.68      7.37 o 
  -7   9   6      138.33      121.69      6.87 o 
  -6   9   6     2660.61     2565.53     57.00 o 
  -5   9   6      626.20      583.89     16.70 o 
  -4   9   6       32.65       23.10      2.78 o 
  -3   9   6      798.50      766.54     17.80 o 
  -2   9   6       33.84       41.90      3.45 o 
  -1   9   6      526.20      516.81     12.03 o 
   0   9   6       78.07       77.19      4.70 o 
   1   9   6        0.43        1.45      2.18 o 
   2   9   6      541.38      510.71     14.87 o 
   3   9   6       32.40       37.67      5.88 o 
   4   9   6      141.70      154.55      9.73 o 
   5   9   6        6.84        8.57      4.21 o 
   6   9   6       97.75      115.34     11.10 o 
 -11  10   6      127.21      150.38     10.86 o 
 -10  10   6      772.66      814.67     37.80 o 
  -9  10   6      477.35      457.18     15.17 o 
  -8  10   6       16.05       36.41      4.47 o 
  -7  10   6       87.92      103.16      6.66 o 
  -6  10   6       91.19      111.98      6.66 o 
  -5  10   6      808.15      725.84     17.57 o 
  -4  10   6     1352.44     1265.73     38.99 o 
  -3  10   6       71.76       67.06      4.49 o 
  -2  10   6       37.16       39.88      3.53 o 
  -1  10   6       26.00       23.95      2.87 o 
   0  10   6      383.84      369.70     10.66 o 
   1  10   6      898.24      860.31     20.31 o 
   2  10   6      194.68      221.72      8.17 o 
   3  10   6       21.28       18.68      7.63 o 
   4  10   6     1184.56     1122.56     33.30 o 
   5  10   6       82.40       83.25      9.96 o 
   6  10   6      197.92      204.04     20.38 o 
 -11  11   6      131.52      142.48     15.84 o 
 -10  11   6      621.12      660.31     22.90 o 
  -9  11   6      746.32      669.67     22.68 o 
  -8  11   6       82.19       80.13      6.45 o 
  -7  11   6        4.80       10.55      3.12 o 
  -6  11   6        0.98        1.08      2.35 o 
  -5  11   6     1348.94     1297.95     51.87 o 
  -4  11   6      513.43      485.83     13.47 o 
  -3  11   6        8.14        7.67      2.32 o 
  -2  11   6     1460.20     1325.41     31.38 o 
  -1  11   6     2849.49     2728.18     74.62 o 
   0  11   6      118.69      143.25      6.56 o 
   1  11   6       76.32       90.19      5.47 o 
   2  11   6      112.93      123.23      7.26 o 
   3  11   6        6.19        4.86      2.92 o 
   4  11   6      200.70      213.05     14.44 o 
   5  11   6       94.24       66.04      8.83 o 
   6  11   6       77.26       76.52      9.82 o 
 -10  12   6      182.93      163.82      9.95 o 
  -9  12   6       85.28       89.12      7.16 o 
  -8  12   6     1060.57      973.22     26.24 o 
  -7  12   6     1558.11     1518.92     37.18 o 
  -6  12   6     1240.58     1186.90     29.92 o 
  -5  12   6       33.79       38.24      4.31 o 
  -4  12   6       39.32       42.61      4.10 o 
  -3  12   6      268.03      260.84      9.52 o 
  -2  12   6      170.02      172.32      7.65 o 
  -1  12   6      327.67      324.74     11.15 o 
   0  12   6       11.51       11.90      2.67 o 
   1  12   6      940.02      903.56     21.59 o 
   2  12   6       19.38       19.76      3.77 o 
   3  12   6     1146.12     1141.93     33.89 o 
   4  12   6      885.22      856.40     27.52 o 
   5  12   6       38.97       52.43     10.18 o 
   6  12   6      104.82      111.60     19.06 o 
 -10  13   6        1.01       14.53      7.10 o 
  -9  13   6      729.56      721.50     30.47 o 
  -8  13   6      261.97      278.17     12.12 o 
  -7  13   6     1139.16     1130.14     29.50 o 
  -6  13   6      418.81      443.52     18.55 o 
  -5  13   6      164.47      152.83      8.19 o 
  -4  13   6       32.41       43.59      4.24 o 
  -3  13   6        4.15        7.40      2.75 o 
  -2  13   6       65.68       72.06      5.07 o 
  -1  13   6        0.53        2.54      2.45 o 
   0  13   6      123.41      174.62      8.42 o 
   1  13   6      330.64      362.63     11.35 o 
   2  13   6       72.71       87.40      6.73 o 
   3  13   6       25.90       22.79      4.23 o 
   4  13   6       14.93       18.23      5.90 o 
   5  13   6      346.28      358.48     23.51 o 
   6  13   6       66.69       78.81     18.26 o 
 -10  14   6       63.30       53.67     10.95 o 
  -9  14   6       16.28       28.20      5.21 o 
  -8  14   6        1.52        3.45      3.92 o 
  -7  14   6       61.21       70.66      6.41 o 
  -6  14   6       42.89       56.20      5.67 o 
  -5  14   6      373.63      372.53     13.77 o 
  -4  14   6      313.45      267.50      9.75 o 
  -3  14   6      394.10      375.20     11.55 o 
  -2  14   6      192.54      180.56      7.88 o 
  -1  14   6      195.78      218.81      9.68 o 
   0  14   6      164.73      176.37     10.99 o 
   1  14   6      713.03      711.28     21.41 o 
   2  14   6      217.97      226.81     13.14 o 
   3  14   6      119.78      134.90      9.59 o 
   4  14   6      352.66      363.07     27.39 o 
   5  14   6       62.49       46.22      8.33 o 
  -9  15   6      890.43      897.30     58.05 o 
  -8  15   6        3.48        7.92      4.48 o 
  -7  15   6       14.17        6.84      3.84 o 
  -6  15   6      536.57      583.60     18.31 o 
  -5  15   6      226.79      224.55     10.60 o 
  -4  15   6     1006.16      984.75     28.70 o 
  -3  15   6      101.17      103.83      6.42 o 
  -2  15   6        5.56        5.74      2.88 o 
  -1  15   6       34.96       32.37      4.45 o 
   0  15   6       62.30       48.87      6.10 o 
   1  15   6       96.16       77.40      7.27 o 
   2  15   6      285.70      305.89     12.51 o 
   3  15   6      523.50      539.92     19.70 o 
   4  15   6      193.83      208.37     14.92 o 
  -8  16   6       90.63      108.41     14.13 o 
  -7  16   6      561.55      565.68     20.81 o 
  -6  16   6        3.68        8.49      4.42 o 
  -5  16   6       46.22       54.79      6.50 o 
  -4  16   6     1204.80     1127.41     32.74 o 
  -3  16   6       81.49       90.53      6.78 o 
  -2  16   6        0.26        0.39      5.16 o 
  -1  16   6      545.86      555.01     20.69 o 
   0  16   6       64.27       61.24      5.81 o 
   1  16   6     1170.62     1202.47     34.96 o 
   2  16   6      186.18      250.77     14.85 o 
   3  16   6       44.55       66.93      7.43 o 
   4  16   6       72.01       76.96     12.15 o 
  -7  17   6      973.08      944.20     59.07 o 
  -6  17   6        2.87        8.61      4.64 o 
  -5  17   6        0.23        3.38      3.86 o 
  -4  17   6      206.79      225.66     12.29 o 
  -3  17   6        0.84        2.98      3.19 o 
  -2  17   6      243.98      268.52     13.15 o 
  -1  17   6      401.43      370.55     19.43 o 
   0  17   6       17.33       15.93      4.59 o 
   1  17   6       78.32      112.40     10.45 o 
   2  17   6      156.75      182.89     17.01 o 
   3  17   6      342.01      386.54     30.56 o 
  -6  18   6      304.28      348.80     33.19 o 
  -5  18   6      179.46      215.02     12.71 o 
  -4  18   6        1.37        5.81      4.24 o 
  -3  18   6      219.00      211.79     12.06 o 
  -2  18   6        0.07        5.92      4.25 o 
  -1  18   6        0.01        5.40      4.14 o 
   0  18   6      172.66      207.68     14.03 o 
   1  18   6      212.25      264.19     19.43 o 
   2  18   6        3.27       -4.68      7.11 o 
  -5  19   6        3.10       12.30     11.92 o 
  -4  19   6      234.37      260.51     37.03 o 
  -3  19   6        8.35       10.49      5.26 o 
  -2  19   6     1147.10     1103.84     33.33 o 
  -1  19   6      293.03      332.64     15.38 o 
   0  19   6       45.70       55.29     13.33 o 
 -12   1   7       77.57      107.78      9.34 o 
 -11   1   7     1209.32     1179.08     34.78 o 
 -10   1   7      198.46      221.34     11.46 o 
  -9   1   7     2107.11     1886.70     49.22 o 
  -8   1   7      612.70      576.28     19.13 o 
  -7   1   7      617.87      618.05     13.75 o 
  -6   1   7     4516.69     4358.09     77.90 o 
  -5   1   7     1645.87     1601.06     28.26 o 
  -4   1   7        0.06        3.27      1.11 o 
  -3   1   7     1166.79     1084.90     19.64 o 
  -2   1   7     1788.61     1712.68     32.17 o 
  -1   1   7     1523.53     1354.78     31.41 o 
   0   1   7       10.76       21.95      2.59 o 
   1   1   7        1.49        2.37      1.84 o 
   2   1   7     1111.04     1090.30     27.18 o 
   3   1   7      119.73      116.40      6.60 o 
   4   1   7     1706.76     1730.62     41.63 o 
   5   1   7      800.56      778.36     34.32 o 
   6   1   7       29.18       28.39      5.86 o 
   7   1   7       11.74       12.98      5.41 o 
 -12   2   7     1223.36     1207.93     36.40 o 
 -11   2   7      190.04      178.77     13.53 o 
 -10   2   7        0.16       -2.32      2.79 o 
  -9   2   7     2354.08     2218.23     56.85 o 
  -8   2   7       19.57       27.97      3.14 o 
  -7   2   7     2926.19     2865.41     52.54 o 
  -6   2   7        3.87        5.34      1.60 o 
  -5   2   7       21.12       26.83      2.14 o 
  -4   2   7     3159.35     3140.18     52.89 o 
  -3   2   7      735.94      689.86     13.26 o 
  -2   2   7      358.93      363.97      9.13 o 
  -1   2   7     2791.87     2718.60     54.35 o 
   0   2   7      239.63      252.95      7.88 o 
   1   2   7     2894.76     2833.63     57.08 o 
   2   2   7     1101.43     1021.61     23.38 o 
   3   2   7        1.16        1.78      2.35 o 
   4   2   7      163.30      155.71      8.31 o 
   5   2   7      509.17      489.16     18.50 o 
   6   2   7      117.99      139.39     10.30 o 
   7   2   7       41.77       43.80      7.87 o 
 -12   3   7        1.12        6.60      4.27 o 
 -11   3   7     1045.86     1041.29     31.88 o 
 -10   3   7       52.48       45.49      5.68 o 
  -9   3   7      154.64      135.32      7.46 o 
  -8   3   7     1036.43      962.54     22.02 o 
  -7   3   7      995.51      917.75     20.88 o 
  -6   3   7      143.64      141.77      6.83 o 
  -5   3   7      295.33      292.80      9.37 o 
  -4   3   7      755.51      782.03     24.51 o 
  -3   3   7     2489.94     2462.05     50.85 o 
  -2   3   7     4533.84     4844.16     86.35 o 
  -1   3   7        0.02        2.52      1.50 o 
   0   3   7      410.20      416.57     11.27 o 
   1   3   7      192.45      155.24      6.36 o 
   2   3   7       54.77       69.85      4.69 o 
   3   3   7       57.75       65.25      4.91 o 
   4   3   7     2499.82     2419.54     55.90 o 
   5   3   7       88.28       90.15      9.46 o 
   6   3   7     1709.48     1604.92     45.97 o 
   7   3   7       28.71       28.99      6.36 o 
 -12   4   7      671.96      704.33     29.82 o 
 -11   4   7        1.40        3.61      3.55 o 
 -10   4   7     2076.44     1857.33     79.02 o 
  -9   4   7     1135.45     1012.66     26.09 o 
  -8   4   7     3447.01     3263.89     65.04 o 
  -7   4   7     2524.90     2314.69     43.24 o 
  -6   4   7        9.58       19.70      2.30 o 
  -5   4   7      190.71      177.94      5.71 o 
  -4   4   7     3808.24     3807.04     63.67 o 
  -3   4   7       65.11       89.88      3.44 o 
  -2   4   7      756.28      714.68     15.06 o 
  -1   4   7      495.56      477.21     23.60 o 
   0   4   7      141.63      152.80      9.28 o 
   1   4   7      368.25      360.69     10.42 o 
   2   4   7      178.39      203.67      7.98 o 
   3   4   7      480.63      500.45     14.32 o 
   4   4   7        0.51        6.57      3.23 o 
   5   4   7       67.00       71.26      7.49 o 
   6   4   7       16.62       17.84      5.06 o 
   7   4   7      334.46      349.27     16.96 o 
 -12   5   7       49.69       60.55      7.49 o 
 -11   5   7       11.05       13.62      4.29 o 
 -10   5   7      694.16      608.61     25.00 o 
  -9   5   7      512.01      541.61     14.69 o 
  -8   5   7       65.69       79.21      5.92 o 
  -7   5   7      750.53      666.96     16.30 o 
  -6   5   7      663.99      624.00     13.90 o 
  -5   5   7        4.07        4.14      1.53 o 
  -4   5   7      123.97      126.45      4.69 o 
  -3   5   7      355.45      355.74      8.35 o 
  -2   5   7      347.17      323.33     13.85 o 
  -1   5   7     2141.94     2084.95     38.96 o 
   0   5   7     2940.26     2704.61     62.04 o 
   1   5   7     1193.67     1124.33     25.16 o 
   2   5   7     1339.66     1272.96     28.36 o 
   3   5   7      437.69      408.57     13.56 o 
   4   5   7      217.61      203.48      9.73 o 
   5   5   7       71.73       80.39      7.79 o 
   6   5   7      116.85      121.05     14.66 o 
   7   5   7       42.29       57.54     12.14 o 
 -12   6   7       10.59       29.28      5.67 o 
 -11   6   7       19.49       39.70      5.98 o 
 -10   6   7       90.78      107.07      7.47 o 
  -9   6   7      147.76      163.60      7.51 o 
  -8   6   7     1645.90     1529.93     33.12 o 
  -7   6   7     1559.14     1441.15     30.94 o 
  -6   6   7     3133.56     3053.92     55.91 o 
  -5   6   7     5788.07     5689.91    109.09 o 
  -4   6   7        9.43       11.56      2.11 o 
  -3   6   7      154.88      155.98      8.30 o 
  -2   6   7     2523.14     2430.98     52.62 o 
  -1   6   7      345.49      335.80     10.46 o 
   0   6   7     2093.52     2024.47     45.99 o 
   1   6   7      435.50      407.27     14.62 o 
   2   6   7     1584.38     1553.90     37.14 o 
   3   6   7     2270.59     2066.16     74.88 o 
   4   6   7     1251.40     1192.42     34.82 o 
   5   6   7       59.05       46.56      6.55 o 
   6   6   7     1597.87     1594.51     72.08 o 
   7   6   7      305.81      329.00     32.48 o 
 -11   7   7      328.82      330.69     14.43 o 
 -10   7   7      146.45      123.80      8.91 o 
  -9   7   7        7.09        9.24      2.94 o 
  -8   7   7     1115.48     1128.74     28.16 o 
  -7   7   7      189.36      173.14      7.79 o 
  -6   7   7     1545.17     1537.53     32.43 o 
  -5   7   7     1878.37     1769.72     36.53 o 
  -4   7   7        6.34        7.99      2.09 o 
  -3   7   7       38.86       36.31      3.21 o 
  -2   7   7     2950.21     3013.01     59.77 o 
  -1   7   7      328.94      358.54     10.17 o 
   0   7   7     3883.16     3943.06     77.20 o 
   1   7   7      105.87       98.32      6.24 o 
   2   7   7      139.49      160.17      9.78 o 
   3   7   7       34.10       39.95      5.34 o 
   4   7   7       31.97       30.55      5.13 o 
   5   7   7       18.47       23.55      4.95 o 
   6   7   7        9.86       18.68      6.26 o 
   7   7   7        6.51        4.68      9.42 o 
 -11   8   7      296.65      344.20     14.93 o 
 -10   8   7      571.10      607.08     20.91 o 
  -9   8   7      190.29      161.66      8.63 o 
  -8   8   7     1587.96     1535.41     36.69 o 
  -7   8   7      178.68      159.23      7.79 o 
  -6   8   7     1567.94     1442.66     30.93 o 
  -5   8   7      288.24      260.39      8.58 o 
  -4   8   7     1297.83     1236.58     26.72 o 
  -3   8   7      242.05      265.07      8.25 o 
  -2   8   7      358.56      346.48     10.01 o 
  -1   8   7     2133.27     2177.03     53.01 o 
   0   8   7     2385.94     2181.26     44.70 o 
   1   8   7     2080.85     2003.67     46.36 o 
   2   8   7      779.68      775.73     21.23 o 
   3   8   7        1.54        4.28      3.22 o 
   4   8   7       22.03       39.97      5.84 o 
   5   8   7      301.85      297.90     14.42 o 
   6   8   7      169.76      197.86     14.85 o 
 -11   9   7      514.06      521.54     19.74 o 
 -10   9   7      256.50      215.89     11.91 o 
  -9   9   7     1167.95     1187.65     30.34 o 
  -8   9   7     1421.88     1284.74     31.83 o 
  -7   9   7     2126.73     2119.90     48.45 o 
  -6   9   7       81.62       95.22      6.16 o 
  -5   9   7      137.42      128.90      6.85 o 
  -4   9   7      412.74      388.67     13.57 o 
  -3   9   7      575.56      568.88     14.33 o 
  -2   9   7     1282.46     1234.10     50.10 o 
  -1   9   7        4.79        1.12      2.07 o 
   0   9   7      360.77      388.60     11.32 o 
   1   9   7      424.36      390.19     12.94 o 
   2   9   7      695.31      628.04     26.25 o 
   3   9   7        0.20        8.15      3.63 o 
   4   9   7       37.37       48.74      6.40 o 
   5   9   7       48.76       55.89      7.15 o 
   6   9   7      327.58      334.58     19.53 o 
 -11  10   7      341.80      347.83     18.54 o 
 -10  10   7      514.42      536.03     21.24 o 
  -9  10   7       10.73       22.24      3.96 o 
  -8  10   7      177.14      201.17      9.61 o 
  -7  10   7       89.47      100.10      6.73 o 
  -6  10   7      139.06      146.33     12.94 o 
  -5  10   7        1.68        3.64      2.19 o 
  -4  10   7       27.06       38.39      3.76 o 
  -3  10   7      783.63      749.97     18.03 o 
  -2  10   7      579.41      522.13     15.31 o 
  -1  10   7      156.23      148.77      6.61 o 
   0  10   7      713.00      733.18     18.04 o 
   1  10   7      599.00      617.45     18.00 o 
   2  10   7     1688.55     1661.62     45.47 o 
   3  10   7        0.96        0.02      3.31 o 
   4  10   7       71.36       77.01      7.75 o 
   5  10   7      362.16      407.40     17.22 o 
   6  10   7      138.27      147.49     21.85 o 
 -11  11   7        1.20        3.33      9.10 o 
 -10  11   7      179.44      212.52     10.87 o 
  -9  11   7       23.79       18.11      3.96 o 
  -8  11   7      147.76      133.61      8.16 o 
  -7  11   7     1133.71     1080.62     27.87 o 
  -6  11   7      470.74      462.99     23.41 o 
  -5  11   7      218.68      207.09     10.38 o 
  -4  11   7     1280.41     1192.93     27.25 o 
  -3  11   7      122.92      112.37      6.77 o 
  -2  11   7       99.54       80.41      5.74 o 
  -1  11   7     1469.25     1326.33     38.34 o 
   0  11   7        0.10       -1.98      2.13 o 
   1  11   7     1034.13      991.74     25.53 o 
   2  11   7     2186.46     2075.92     55.49 o 
   3  11   7     1874.38     1683.09     46.82 o 
   4  11   7     2095.48     2165.58     58.65 o 
   5  11   7       72.29       81.60      9.89 o 
   6  11   7      137.90      182.92     24.54 o 
 -10  12   7        6.81        5.60      4.24 o 
  -9  12   7       82.40       83.28      7.12 o 
  -8  12   7        0.23        4.93      3.16 o 
  -7  12   7      416.40      412.65     14.14 o 
  -6  12   7      116.15      116.51      7.45 o 
  -5  12   7       37.44       39.98      4.85 o 
  -4  12   7      151.88      160.47      7.37 o 
  -3  12   7      628.57      621.50     17.95 o 
  -2  12   7       32.18       37.63      4.34 o 
  -1  12   7      844.21      784.84     21.39 o 
   0  12   7       80.11       62.06      5.37 o 
   1  12   7      569.09      536.98     14.95 o 
   2  12   7       20.18       20.63      4.78 o 
   3  12   7      242.08      207.86     12.08 o 
   4  12   7       34.93       46.74      6.76 o 
   5  12   7        8.60       18.94      6.47 o 
 -10  13   7       41.42       51.25     10.39 o 
  -9  13   7     1355.43     1403.34     40.61 o 
  -8  13   7      553.72      567.27     18.28 o 
  -7  13   7       14.89       33.63      5.68 o 
  -6  13   7      320.33      312.49     12.02 o 
  -5  13   7      239.08      234.34     10.30 o 
  -4  13   7      318.14      340.51     10.96 o 
  -3  13   7      205.47      188.86      9.12 o 
  -2  13   7      391.52      416.09     14.68 o 
  -1  13   7     1027.08     1038.25     26.92 o 
   0  13   7     2418.06     2383.34     54.60 o 
   1  13   7      155.95      161.37      9.68 o 
   2  13   7        1.21       -1.75      3.58 o 
   3  13   7      183.93      197.19     12.03 o 
   4  13   7       94.12      139.66     12.64 o 
  -9  14   7       32.94       31.92      5.47 o 
  -8  14   7        0.60        5.79      3.69 o 
  -7  14   7      179.91      173.03      9.73 o 
  -6  14   7     1145.31     1137.06     29.71 o 
  -5  14   7      102.80       95.75      7.07 o 
  -4  14   7      163.34      158.50      7.85 o 
  -3  14   7     1646.71     1574.06     60.02 o 
  -2  14   7       64.18       97.57     10.29 o 
  -1  14   7      120.23      107.08      9.03 o 
   0  14   7       28.98       43.59      5.36 o 
   1  14   7        5.80       19.09      6.25 o 
   2  14   7      604.34      703.48     27.74 o 
   3  14   7        0.03        6.76      5.37 o 
   4  14   7      494.31      495.69     23.20 o 
  -9  15   7       49.41       94.44     18.58 o 
  -8  15   7      103.59      114.56      8.60 o 
  -7  15   7        0.35        6.79      3.71 o 
  -6  15   7        0.39        6.28      3.65 o 
  -5  15   7        9.85       11.52      3.77 o 
  -4  15   7      369.29      329.73     12.55 o 
  -3  15   7        4.74        9.17      3.56 o 
  -2  15   7      263.50      228.00     15.98 o 
  -1  15   7       29.36       28.01      4.78 o 
   0  15   7      176.50      175.32     12.51 o 
   1  15   7      419.11      430.77     16.70 o 
   2  15   7      149.75      184.47     16.53 o 
   3  15   7        6.29        3.06     11.31 o 
  -8  16   7       30.83       32.36     12.69 o 
  -7  16   7      127.51      107.96      9.58 o 
  -6  16   7      324.62      296.22     16.97 o 
  -5  16   7       41.52       45.07      5.46 o 
  -4  16   7      272.48      278.74     12.10 o 
  -3  16   7      506.38      524.61     18.99 o 
  -2  16   7      127.63      133.63      8.44 o 
  -1  16   7      308.17      338.94     15.24 o 
   0  16   7      473.77      465.54     15.67 o 
   1  16   7      155.64      130.91      9.66 o 
   2  16   7     1296.95     1197.13     51.48 o 
   3  16   7       66.51       63.43     14.42 o 
  -7  17   7       63.47       39.15     13.01 o 
  -6  17   7       16.25       21.04      5.53 o 
  -5  17   7        0.35       -1.93      3.79 o 
  -4  17   7       15.09       18.71      5.44 o 
  -3  17   7        9.47       12.59      4.54 o 
  -2  17   7       19.08       17.74      7.78 o 
  -1  17   7      484.49      500.73     29.29 o 
   0  17   7      724.66      775.25     29.37 o 
   1  17   7      117.71      126.29     11.35 o 
  -6  18   7        0.98       16.85     11.79 o 
  -4  18   7       65.74       84.70      9.66 o 
  -3  18   7        5.47        8.92      6.70 o 
  -2  18   7      118.48      119.04     10.97 o 
  -1  18   7       28.73       36.57      5.86 o 
   0  18   7       20.75       55.60     17.97 o 
   1  18   7      183.53      244.81     25.18 o 
  -3  19   7      109.56       86.82     18.39 o 
  -2  19   7        4.17        8.39      8.78 o 
  -1  19   7       49.71       62.06     12.72 o 
 -12   0   8      795.11      917.81     41.77 o 
 -11   0   8      110.06      129.94     13.55 o 
 -10   0   8      162.98      175.64     14.44 o 
  -9   0   8      130.89      130.82     27.26 o 
  -8   0   8      112.92      156.60      9.41 o 
  -7   0   8       27.66       36.71      4.78 o 
  -6   0   8     1421.23     1310.88     39.34 o 
  -5   0   8       75.10       67.40      6.82 o 
  -4   0   8     7213.04     7209.32    167.59 o 
  -3   0   8     3655.66     3348.84     93.76 o 
  -2   0   8      401.72      387.50     14.94 o 
  -1   0   8     1045.74      985.77     32.36 o 
   0   0   8      817.90      771.95     26.11 o 
   1   0   8      403.50      385.47     24.17 o 
   2   0   8      208.31      249.77     12.60 o 
   3   0   8     1189.38     1068.16     35.59 o 
   4   0   8      340.98      353.17     37.58 o 
   5   0   8     4382.38     4132.39    148.35 o 
   6   0   8       29.60       52.33     10.30 o 
 -12   1   8      364.96      341.23     15.74 o 
 -11   1   8       16.63       10.77      4.13 o 
 -10   1   8       58.78       61.98      6.31 o 
  -9   1   8      380.82      392.04     14.53 o 
  -8   1   8      606.02      513.86     13.41 o 
  -7   1   8       33.99       30.69      2.82 o 
  -6   1   8      112.14      109.54      4.32 o 
  -5   1   8       30.24       30.46      2.41 o 
  -4   1   8      236.88      211.14      5.70 o 
  -3   1   8     2471.21     2566.46     51.49 o 
  -2   1   8     1276.14     1177.19     25.68 o 
  -1   1   8     2756.98     2681.37     53.98 o 
   0   1   8     5177.09     5060.33    109.08 o 
   1   1   8        5.46       13.92      2.73 o 
   2   1   8       29.65       42.62      4.08 o 
   3   1   8      155.04      158.53      8.11 o 
   4   1   8      270.38      258.52     12.25 o 
   5   1   8       24.64       27.54      5.71 o 
   6   1   8       98.81       92.27      9.19 o 
   7   1   8       25.93       18.26     13.26 o 
 -12   2   8      311.60      370.14     16.42 o 
 -11   2   8       14.78       14.99      4.16 o 
 -10   2   8      412.08      475.38     23.77 o 
  -9   2   8      149.81      126.33      8.85 o 
  -8   2   8      991.59     1036.58     23.48 o 
  -7   2   8       37.60       38.89      3.18 o 
  -6   2   8      460.32      535.33     22.19 o 
  -5   2   8       16.68       19.41      2.08 o 
  -4   2   8       52.93       73.82      3.36 o 
  -3   2   8     2063.83     1789.58     47.68 o 
  -2   2   8       68.85       90.98      5.41 o 
  -1   2   8     2815.06     2628.81     64.12 o 
   0   2   8       12.03       10.87      2.36 o 
   1   2   8     1427.73     1333.30     29.46 o 
   2   2   8      585.08      601.30     17.32 o 
   3   2   8     1066.60     1057.23     25.01 o 
   4   2   8       26.23       23.55      4.44 o 
   5   2   8       34.29       47.30      6.73 o 
   6   2   8      818.14      820.42     28.02 o 
   7   2   8      622.23      530.69     42.48 o 
 -12   3   8        8.80       20.96      5.00 o 
 -11   3   8      483.31      508.05     18.91 o 
 -10   3   8       26.13       27.02      4.75 o 
  -9   3   8      664.02      723.68     22.58 o 
  -8   3   8       16.17       12.71      2.62 o 
  -7   3   8      547.13      549.56     12.86 o 
  -6   3   8      784.24      723.71     15.67 o 
  -5   3   8     1155.49     1089.57     21.85 o 
  -4   3   8      544.56      500.83     10.57 o 
  -3   3   8      381.15      368.72     14.46 o 
  -2   3   8     1239.15     1153.06     25.23 o 
  -1   3   8      729.21      673.84     19.14 o 
   0   3   8       86.61       86.55      5.01 o 
   1   3   8        2.06        2.77      2.26 o 
   2   3   8     1361.65     1288.84     29.01 o 
   3   3   8       10.03       11.08      3.00 o 
   4   3   8      267.14      257.92     11.21 o 
   5   3   8      533.91      533.13     23.59 o 
   6   3   8       16.05        9.90      5.51 o 
   7   3   8     1702.98     1808.77    103.60 o 
 -12   4   8        0.26        3.82      3.98 o 
 -11   4   8     1598.26     1588.69     81.88 o 
 -10   4   8     1439.56     1455.62     40.36 o 
  -9   4   8      133.65      136.20      6.79 o 
  -8   4   8      292.63      296.59     10.75 o 
  -7   4   8      527.66      505.70     12.21 o 
  -6   4   8     1591.44     1470.84     28.78 o 
  -5   4   8     1177.73     1115.13     24.16 o 
  -4   4   8       30.72       35.16      2.85 o 
  -3   4   8      598.44      664.92     15.49 o 
  -2   4   8     3958.97     3930.42     77.50 o 
  -1   4   8     1008.78      937.02     21.45 o 
   0   4   8       12.48        8.28      2.22 o 
   1   4   8      205.99      201.53      9.46 o 
   2   4   8     1010.49      924.32     22.50 o 
   3   4   8      748.38      704.00     20.40 o 
   4   4   8      346.57      378.90     13.86 o 
   5   4   8       17.14       22.53      6.74 o 
   6   4   8       49.20       51.60      8.52 o 
 -12   5   8      218.77      235.09     13.45 o 
 -11   5   8       33.73       32.14      5.43 o 
 -10   5   8      100.96      113.29      8.56 o 
  -9   5   8       63.21       53.52      5.21 o 
  -8   5   8     2538.82     2470.93     50.67 o 
  -7   5   8      588.04      602.24     14.00 o 
  -6   5   8        0.88        4.17      2.14 o 
  -5   5   8     1582.05     1506.90     31.51 o 
  -4   5   8       67.53       75.13      4.35 o 
  -3   5   8     1191.09     1176.40     23.54 o 
  -2   5   8      104.84      119.76      5.51 o 
  -1   5   8       19.85       20.13      3.69 o 
   0   5   8       78.42       80.60      5.73 o 
   1   5   8     1550.01     1529.14     36.72 o 
   2   5   8        6.85        9.21      3.10 o 
   3   5   8        0.44        5.96      3.80 o 
   4   5   8      921.78      913.35     28.75 o 
   5   5   8      597.30      583.35     25.45 o 
   6   5   8      380.36      391.78     21.13 o 
 -12   6   8      110.42      135.81     14.14 o 
 -11   6   8      290.74      319.37     16.42 o 
 -10   6   8        3.51        3.83      3.45 o 
  -9   6   8        4.75       10.70      2.99 o 
  -8   6   8      626.35      632.35     17.83 o 
  -7   6   8     1139.36     1051.57     35.41 o 
  -6   6   8     1340.78     1321.83     28.54 o 
  -5   6   8       29.81       51.26      3.94 o 
  -4   6   8      532.91      517.97     14.74 o 
  -3   6   8     2583.86     2556.85     51.43 o 
  -2   6   8      172.85      148.33     12.03 o 
  -1   6   8      139.21      117.37      6.68 o 
   0   6   8      137.46      159.08     12.82 o 
   1   6   8       36.90       33.71      4.24 o 
   2   6   8      254.08      250.00     10.46 o 
   3   6   8       15.77       25.97      5.90 o 
   4   6   8        4.71       -1.34      4.14 o 
   5   6   8       12.39       21.54      5.82 o 
 -11   7   8      295.04      285.16     16.18 o 
 -10   7   8      402.66      369.95     14.92 o 
  -9   7   8      228.05      278.40     10.95 o 
  -8   7   8     1775.80     1676.91     39.58 o 
  -7   7   8      203.20      183.58      8.31 o 
  -6   7   8      884.76      921.83     21.27 o 
  -5   7   8      881.20      817.77     19.13 o 
  -4   7   8      122.22      149.71      7.24 o 
  -3   7   8      528.66      537.15     16.44 o 
  -2   7   8      687.33      669.07     21.13 o 
  -1   7   8      596.13      553.72     18.02 o 
   0   7   8     4589.07     4419.86     96.10 o 
   1   7   8       89.86      104.08      6.78 o 
   2   7   8       48.07       60.65      5.63 o 
   3   7   8      284.40      273.09     16.09 o 
   4   7   8       24.79       38.01      7.11 o 
   5   7   8     1151.92     1197.13     41.89 o 
   6   7   8       92.68      104.88     20.12 o 
 -11   8   8      882.26      927.68     29.27 o 
 -10   8   8       62.41       66.92      6.99 o 
  -9   8   8      206.07      250.06     10.73 o 
  -8   8   8      103.59      106.93      6.92 o 
  -7   8   8       44.32       30.55      3.90 o 
  -6   8   8     3745.70     3609.95     71.21 o 
  -5   8   8     1199.65     1123.86     25.04 o 
  -4   8   8      168.77      141.83      8.43 o 
  -3   8   8      209.39      208.54      8.67 o 
  -2   8   8      273.48      248.18      9.39 o 
  -1   8   8      469.56      425.36     13.59 o 
   0   8   8       90.90      100.07      6.66 o 
   1   8   8       23.16       27.76      4.85 o 
   2   8   8       11.60       19.57      4.26 o 
   3   8   8     1278.72     1255.34     53.80 o 
   4   8   8       94.89      110.19      9.47 o 
   5   8   8        8.65        6.62      4.68 o 
   6   8   8      543.60      550.43     43.44 o 
 -11   9   8       23.92       31.53      5.69 o 
 -10   9   8      725.31      792.95     24.65 o 
  -9   9   8      108.10      112.94      7.56 o 
  -8   9   8     1818.96     1776.65     42.05 o 
  -7   9   8     1610.07     1567.66     37.54 o 
  -6   9   8     1728.61     1627.40     34.77 o 
  -5   9   8     3494.57     3502.20     69.08 o 
  -4   9   8      138.19      147.77     11.01 o 
  -3   9   8      280.55      292.84     13.07 o 
  -2   9   8      678.12      678.26     18.74 o 
  -1   9   8        6.42        4.73      2.78 o 
   0   9   8       21.15       16.33      4.77 o 
   1   9   8       49.28       59.56      5.47 o 
   2   9   8       66.60       58.11      6.47 o 
   3   9   8        0.55        1.93      3.81 o 
   4   9   8      522.15      500.90     19.50 o 
   5   9   8      106.99      129.33     10.63 o 
 -11  10   8      427.61      473.01     35.72 o 
 -10  10   8      198.95      217.93     10.90 o 
  -9  10   8      147.17      181.57     13.17 o 
  -8  10   8       89.52       84.15      6.62 o 
  -7  10   8       24.74       21.39      4.95 o 
  -6  10   8      150.28      166.77      9.58 o 
  -5  10   8        8.69        7.42      4.06 o 
  -4  10   8       40.25       49.04      4.76 o 
  -3  10   8      994.83      956.82     28.23 o 
  -2  10   8       21.09       15.80      3.25 o 
  -1  10   8     1765.85     1684.52     45.22 o 
   0  10   8       31.31       27.44      4.12 o 
   1  10   8      171.77      169.14     10.26 o 
   2  10   8      443.74      382.70     15.72 o 
   3  10   8      244.07      256.00     17.74 o 
   4  10   8      100.65      109.39      9.63 o 
   5  10   8       12.92       13.68      7.78 o 
 -10  11   8     1511.04     1497.48     37.92 o 
  -9  11   8      920.30      955.58     26.20 o 
  -8  11   8        0.14        2.09      2.97 o 
  -7  11   8       80.31       95.82      7.86 o 
  -6  11   8       34.49       30.07      4.92 o 
  -5  11   8       10.13       18.21      3.66 o 
  -4  11   8       58.10       67.21      5.66 o 
  -3  11   8       23.57       25.92      3.87 o 
  -2  11   8      234.06      209.86      9.30 o 
  -1  11   8      313.74      322.03     14.08 o 
   0  11   8       23.92       53.64      5.45 o 
   1  11   8      586.32      589.53     18.09 o 
   2  11   8       30.41       41.60      6.04 o 
   3  11   8        2.60        7.59      4.41 o 
   4  11   8        0.32        4.72      4.69 o 
   5  11   8      205.83      208.80     21.85 o 
 -10  12   8       47.98       59.01      7.95 o 
  -9  12   8     1142.76     1065.27     28.85 o 
  -8  12   8        5.30        7.83      3.92 o 
  -7  12   8      761.16      676.92     19.98 o 
  -6  12   8     2138.19     2052.83     47.88 o 
  -5  12   8      121.72      130.88      7.90 o 
  -4  12   8     5263.90     5254.89    113.09 o 
  -3  12   8       12.66       19.65      3.72 o 
  -2  12   8        1.61        1.82      2.75 o 
  -1  12   8      495.31      473.80     15.15 o 
   0  12   8       31.61       23.64      7.51 o 
   1  12   8      147.60      155.40     10.62 o 
   2  12   8       36.90       36.01      6.06 o 
   3  12   8      135.29      165.41     11.49 o 
   4  12   8      255.59      292.62     15.49 o 
 -10  13   8      161.04      181.06     23.83 o 
  -9  13   8        3.48       15.20      4.63 o 
  -8  13   8        0.11       10.65      3.76 o 
  -7  13   8      504.24      539.74     17.38 o 
  -6  13   8      126.41      134.64      8.99 o 
  -5  13   8      158.31      163.78      9.01 o 
  -4  13   8       41.84       38.85      4.87 o 
  -3  13   8      981.87      950.40     29.30 o 
  -2  13   8        4.27       13.85      3.67 o 
  -1  13   8      173.40      171.52      8.99 o 
   0  13   8       26.36       45.74      7.37 o 
   1  13   8      233.26      229.26     14.64 o 
   2  13   8      301.78      317.22     15.32 o 
   3  13   8       32.64       36.00      6.45 o 
   4  13   8        0.80        7.18     13.20 o 
  -9  14   8      596.89      653.66     27.03 o 
  -8  14   8      231.23      262.69     17.15 o 
  -7  14   8      343.58      400.73     14.51 o 
  -6  14   8      465.68      454.07     23.13 o 
  -5  14   8        6.71       10.51      3.71 o 
  -4  14   8       90.94       96.69      7.34 o 
  -3  14   8      310.78      333.24     12.60 o 
  -2  14   8      202.34      225.82     10.52 o 
  -1  14   8     1275.33     1277.92     32.66 o 
   0  14   8      352.06      334.41     23.99 o 
   1  14   8      756.87      788.71     30.59 o 
   2  14   8       62.55      105.87     10.70 o 
   3  14   8       31.00       49.34      8.42 o 
  -8  15   8        6.74        9.93      4.80 o 
  -7  15   8     1379.60     1362.76     41.04 o 
  -6  15   8      581.04      566.80     20.63 o 
  -5  15   8       23.57       24.90      4.95 o 
  -4  15   8     1050.64     1099.73     30.21 o 
  -3  15   8       21.20       31.86      4.86 o 
  -2  15   8     2721.30     2723.66     62.57 o 
  -1  15   8        4.60        5.03      3.63 o 
   0  15   8      306.29      313.99     14.55 o 
   1  15   8      565.53      549.24     24.17 o 
   2  15   8      467.38      495.82     27.86 o 
  -8  16   8       20.72       21.52      8.62 o 
  -7  16   8       70.98       84.17     12.12 o 
  -6  16   8      322.03      307.07     15.14 o 
  -5  16   8      489.72      509.43     19.26 o 
  -4  16   8       22.02       29.94      4.93 o 
  -3  16   8       65.92       88.72      8.33 o 
  -2  16   8      873.96      865.60     24.63 o 
  -1  16   8      866.99      852.58     24.35 o 
   0  16   8       11.18        0.35      5.09 o 
   1  16   8      112.23      104.56     13.70 o 
   2  16   8       29.50       40.80      9.90 o 
  -5  17   8      983.83     1101.69     66.12 o 
  -4  17   8      249.52      262.13     16.00 o 
  -3  17   8      957.21      972.79     27.96 o 
  -2  17   8       23.56       19.10      4.52 o 
  -1  17   8       54.66       57.87      6.36 o 
   0  17   8       66.72       82.39     11.81 o 
   1  17   8       46.80       71.55     11.71 o 
  -3  18   8        4.05       14.54     12.75 o 
  -2  18   8       79.25       74.31      8.94 o 
  -1  18   8       24.88       43.92      8.23 o 
 -12   1   9      101.15      125.40      9.98 o 
 -11   1   9      170.22      179.75     12.93 o 
 -10   1   9      419.11      432.52     16.19 o 
  -9   1   9        1.67        2.59      2.79 o 
  -8   1   9        4.25        2.27      2.05 o 
  -7   1   9     4579.41     4411.55     79.48 o 
  -6   1   9      570.05      493.77     11.79 o 
  -5   1   9      699.94      689.25     16.75 o 
  -4   1   9     1789.05     1631.72     47.05 o 
  -3   1   9     1040.39     1027.96     23.22 o 
  -2   1   9     4275.32     3951.43     78.19 o 
  -1   1   9      609.19      551.52     14.43 o 
   0   1   9      194.21      216.45      8.17 o 
   1   1   9     2731.84     2564.03     53.28 o 
   2   1   9       67.38       72.90      5.57 o 
   3   1   9       65.20       62.90      5.50 o 
   4   1   9      279.27      307.78     24.23 o 
   5   1   9       70.38       62.13      7.87 o 
   6   1   9      662.33      694.23     36.49 o 
 -12   2   9      225.51      227.62     13.05 o 
 -11   2   9      346.22      371.45     17.97 o 
 -10   2   9      706.52      718.72     23.21 o 
  -9   2   9      990.56      923.39     27.21 o 
  -8   2   9       11.25       17.50      2.90 o 
  -7   2   9      148.94      142.84      5.83 o 
  -6   2   9        2.35        5.10      2.08 o 
  -5   2   9     1556.63     1432.13     33.36 o 
  -4   2   9      892.93      796.52     17.31 o 
  -3   2   9      417.10      359.48     11.14 o 
  -2   2   9     1765.51     1656.66     47.84 o 
  -1   2   9     2712.40     2471.73     50.90 o 
   0   2   9      445.29      435.92     12.44 o 
   1   2   9        2.26        3.73      2.62 o 
   2   2   9       23.63       25.28      4.01 o 
   3   2   9     1181.32     1096.28     34.90 o 
   4   2   9      510.63      539.74     20.41 o 
   5   2   9        8.23       11.53      5.17 o 
   6   2   9       24.75       28.77     14.03 o 
 -12   3   9       83.31       92.89      9.93 o 
 -11   3   9        1.45        6.68      3.89 o 
 -10   3   9      150.37      147.48      9.48 o 
  -9   3   9      362.78      329.50     13.44 o 
  -8   3   9      178.24      146.80      6.75 o 
  -7   3   9     1267.89     1111.47     22.99 o 
  -6   3   9      225.90      238.86      8.53 o 
  -5   3   9     5045.16     4879.94     94.72 o 
  -4   3   9      652.63      616.74     15.37 o 
  -3   3   9      768.07      736.82     19.33 o 
  -2   3   9      159.82      160.57      6.73 o 
  -1   3   9       21.26       20.69      2.95 o 
   0   3   9      258.17      261.64      9.07 o 
   1   3   9       15.90       13.48      4.73 o 
   2   3   9       46.35       48.45      4.70 o 
   3   3   9      121.21      122.35      8.14 o 
   4   3   9      288.51      282.25     14.00 o 
   5   3   9        2.56        3.20      5.52 o 
 -12   4   9       32.77       52.73      7.11 o 
 -11   4   9      102.27      129.78     13.50 o 
 -10   4   9        2.31        7.59      3.36 o 
  -9   4   9       97.39       99.58      6.68 o 
  -8   4   9      396.72      417.08     12.06 o 
  -7   4   9        8.90       21.33      2.71 o 
  -6   4   9     2476.53     2227.93     58.76 o 
  -5   4   9     3987.59     4135.12     80.94 o 
  -4   4   9     2136.73     1934.37     40.38 o 
  -3   4   9     2842.41     2693.12     54.68 o 
  -2   4   9      470.20      450.86     16.66 o 
  -1   4   9      156.15      153.16      7.03 o 
   0   4   9     2005.76     1822.30     42.54 o 
   1   4   9       20.82       22.72      4.30 o 
   2   4   9      379.26      372.41     17.57 o 
   3   4   9      246.83      244.52     14.71 o 
   4   4   9       95.99      111.41      9.53 o 
   5   4   9       21.62       29.97      9.88 o 
 -12   5   9      218.50      231.43     18.14 o 
 -11   5   9      381.91      439.91     32.62 o 
 -10   5   9      398.62      377.61     15.03 o 
  -9   5   9      164.75      221.74      8.81 o 
  -8   5   9       35.13       48.28      4.27 o 
  -7   5   9      712.22      664.89     16.52 o 
  -6   5   9      184.06      167.22      7.79 o 
  -5   5   9      655.72      586.62     16.51 o 
  -4   5   9        0.10        0.69      4.04 o 
  -3   5   9     2605.47     2346.12     53.03 o 
  -2   5   9      156.06      138.30      7.23 o 
  -1   5   9       52.23       53.34      5.57 o 
   0   5   9      565.06      517.38     15.82 o 
   1   5   9     1646.05     1539.27     37.51 o 
   2   5   9      431.33      444.39     14.81 o 
   3   5   9        0.98       -3.68      3.68 o 
   4   5   9      211.86      242.20     16.34 o 
   5   5   9       63.05       90.44     17.12 o 
 -12   6   9      840.85      876.67     55.16 o 
 -11   6   9      196.21      158.98     12.14 o 
 -10   6   9       38.55       49.31      6.80 o 
  -9   6   9        0.26        5.85      3.48 o 
  -8   6   9      377.83      398.84     19.61 o 
  -7   6   9      534.89      502.54     13.59 o 
  -6   6   9      543.22      519.33     15.37 o 
  -5   6   9       97.71      106.55      6.34 o 
  -4   6   9      924.06      866.94     25.63 o 
  -3   6   9     3938.30     3733.30     91.54 o 
  -2   6   9       38.36       39.68      4.36 o 
  -1   6   9       11.46       13.15      4.06 o 
   0   6   9     1862.27     1747.41     41.72 o 
   1   6   9      367.38      365.13     12.90 o 
   2   6   9      613.14      598.59     18.42 o 
   3   6   9      339.41      371.88     15.88 o 
   4   6   9      134.92      141.27     15.27 o 
   5   6   9     1006.84     1060.33     40.10 o 
 -11   7   9       89.30      146.35     20.85 o 
 -10   7   9        5.06        8.38      4.45 o 
  -9   7   9       13.67       12.71      3.31 o 
  -8   7   9      462.74      404.51     13.33 o 
  -7   7   9      417.45      437.07     18.09 o 
  -6   7   9     1549.95     1614.05     38.16 o 
  -5   7   9        0.10        1.40      2.56 o 
  -4   7   9     3434.78     3141.17     68.87 o 
  -3   7   9     1286.65     1289.07     35.70 o 
  -2   7   9     1713.70     1613.04     38.58 o 
  -1   7   9     2173.96     2189.68     50.76 o 
   0   7   9      285.42      266.73     10.83 o 
   1   7   9       62.45       60.52      5.79 o 
   2   7   9     1094.08     1111.30     33.44 o 
   3   7   9      259.30      280.86     15.49 o 
   4   7   9      609.78      632.97     25.39 o 
   5   7   9        3.35        2.43     10.51 o 
 -11   8   9      139.50      161.20     12.47 o 
 -10   8   9       31.39       33.71      5.94 o 
  -9   8   9        7.79       11.86      3.45 o 
  -8   8   9        6.41       13.80      3.31 o 
  -7   8   9       26.85       36.12      4.26 o 
  -6   8   9        1.08        5.28      2.74 o 
  -5   8   9      747.23      692.70     19.31 o 
  -4   8   9      714.51      682.59     19.02 o 
  -3   8   9       45.22       43.49      5.33 o 
  -2   8   9      461.85      398.17     15.40 o 
  -1   8   9      152.86      152.38      8.27 o 
   0   8   9      114.26      128.73      7.88 o 
   1   8   9      295.19      282.48     11.46 o 
   2   8   9       81.59      101.91      8.86 o 
   3   8   9      860.84      868.59     28.37 o 
   4   8   9        2.78        4.48      6.20 o 
   5   8   9      200.88      223.41     28.58 o 
 -11   9   9       51.84       67.24      8.42 o 
 -10   9   9        0.41        7.61      3.42 o 
  -9   9   9       82.61       80.73      6.54 o 
  -8   9   9        1.10        2.00      2.75 o 
  -7   9   9      147.20      156.21      9.53 o 
  -6   9   9     1460.71     1399.52     34.30 o 
  -5   9   9     3569.31     3601.49     99.98 o 
  -4   9   9       37.91       46.57      4.71 o 
  -3   9   9       75.76       86.17      7.82 o 
  -2   9   9       19.04       19.65      4.23 o 
  -1   9   9     1300.25     1285.52     36.33 o 
   0   9   9      698.47      737.32     21.16 o 
   1   9   9        2.61        5.98      3.48 o 
   2   9   9        4.21        5.20      4.10 o 
   3   9   9      119.68      146.57     10.86 o 
   4   9   9      160.99      170.42     12.50 o 
 -11  10   9      673.15      676.31     33.29 o 
 -10  10   9      678.28      761.82     24.85 o 
  -9  10   9       67.59       62.09      6.11 o 
  -8  10   9      553.08      585.83     17.93 o 
  -7  10   9       81.35      108.07      8.27 o 
  -6  10   9     2235.31     2229.16     59.30 o 
  -5  10   9     1773.90     1882.76     49.28 o 
  -4  10   9       13.07       20.86      3.78 o 
  -3  10   9       71.36       84.37      7.38 o 
  -2  10   9      614.32      575.96     22.46 o 
  -1  10   9      256.83      263.10     12.72 o 
   0  10   9       76.61      109.59      7.63 o 
   1  10   9       51.45       60.29      8.06 o 
   2  10   9      166.30      154.35     15.43 o 
   3  10   9      337.00      385.21     17.25 o 
   4  10   9      336.83      411.64     21.34 o 
 -10  11   9       10.00       20.28      4.49 o 
  -9  11   9        0.08       10.27      3.68 o 
  -8  11   9      757.12      794.30     23.84 o 
  -7  11   9       45.18       44.82      5.83 o 
  -6  11   9       57.83       71.65      6.96 o 
  -5  11   9      595.92      653.58     19.21 o 
  -4  11   9       16.99       22.76      3.94 o 
  -3  11   9     1119.33     1047.05     31.14 o 
  -2  11   9      360.04      351.61     14.58 o 
  -1  11   9      562.67      562.98     19.88 o 
   0  11   9        6.06        6.96      3.84 o 
   1  11   9      412.40      410.94     17.74 o 
   2  11   9        5.32       11.93      4.73 o 
   3  11   9       93.49      113.82      9.83 o 
   4  11   9      184.99      200.48     26.59 o 
 -10  12   9       92.30      107.81     13.18 o 
  -9  12   9      152.95      186.80     11.90 o 
  -8  12   9      122.81      117.21      8.33 o 
  -7  12   9       29.57       52.63      6.31 o 
  -6  12   9       40.00       39.77      5.65 o 
  -5  12   9      299.33      342.50     12.70 o 
  -4  12   9     1258.49     1339.52     33.75 o 
  -3  12   9     1672.58     1699.75     46.74 o 
  -2  12   9      652.98      604.15     21.05 o 
  -1  12   9       59.78       48.64      6.28 o 
   0  12   9      178.04      177.58     10.94 o 
   1  12   9       93.77      122.34     11.45 o 
   2  12   9      218.09      237.85     13.67 o 
   3  12   9       11.42       25.04      7.39 o 
  -9  13   9      135.70      141.38      9.40 o 
  -8  13   9     1272.59     1217.47     36.35 o 
  -7  13   9      873.24      889.95     36.09 o 
  -6  13   9        2.46        1.73      5.31 o 
  -5  13   9       18.39       29.14      4.79 o 
  -4  13   9       74.25       65.58      7.70 o 
  -3  13   9       50.64       53.29      6.33 o 
  -2  13   9       33.70       41.43      6.21 o 
  -1  13   9      259.16      276.87     13.46 o 
   0  13   9      246.50      254.51     19.01 o 
   1  13   9       71.35       79.40      9.63 o 
   2  13   9      138.66      133.81     12.24 o 
   3  13   9       11.07       28.83      9.78 o 
  -9  14   9       12.49       19.80     12.24 o 
  -8  14   9       11.80       28.68      5.73 o 
  -7  14   9      167.05      152.93     12.51 o 
  -6  14   9       23.16       24.97      5.10 o 
  -5  14   9       94.21       87.22      7.20 o 
  -4  14   9      619.93      634.43     21.74 o 
  -3  14   9      230.90      232.11     11.14 o 
  -2  14   9       25.68       23.21      5.23 o 
  -1  14   9        1.38       -1.72      5.80 o 
   0  14   9       30.10       29.89      5.65 o 
   1  14   9      109.50      101.54     10.99 o 
   2  14   9        0.61       22.10     12.11 o 
  -8  15   9       26.78       21.59     11.85 o 
  -7  15   9        1.81        3.95      5.89 o 
  -6  15   9       54.69       70.20      9.74 o 
  -5  15   9       59.48       68.11      7.49 o 
  -4  15   9      134.32      131.82      8.91 o 
  -3  15   9        4.27        3.03      3.73 o 
  -2  15   9       64.96       59.15      9.98 o 
  -1  15   9       59.51       54.75      6.99 o 
   0  15   9      150.67      135.89     12.34 o 
   1  15   9       54.94       51.16     10.57 o 
  -7  16   9      130.51      140.57     22.49 o 
  -6  16   9       47.81       57.74     14.22 o 
  -5  16   9      442.68      458.54     18.38 o 
  -4  16   9       55.07       64.96      6.79 o 
  -3  16   9       55.10       42.53      5.72 o 
  -2  16   9      154.28      154.72     11.05 o 
  -1  16   9        1.92       10.31      6.17 o 
   0  16   9      107.94      120.94     15.09 o 
  -5  17   9      210.37      232.43     19.05 o 
  -4  17   9        8.72       13.72      6.11 o 
  -3  17   9       90.02      122.66     18.78 o 
  -2  17   9       15.48        7.29     11.21 o 
  -1  17   9        2.65        5.38      7.78 o 
 -12   0  10       41.25       48.75      9.46 o 
 -11   0  10     4087.01     3996.43    140.49 o 
 -10   0  10      614.74      703.74     32.22 o 
  -9   0  10     1201.37     1050.99     42.62 o 
  -8   0  10        0.90       10.10      4.80 o 
  -7   0  10     1001.33      856.24     36.31 o 
  -6   0  10     1580.28     1359.66     42.41 o 
  -5   0  10      550.83      494.43     18.96 o 
  -4   0  10      274.91      235.61     13.73 o 
  -3   0  10     6604.69     6502.75    179.18 o 
  -2   0  10     2476.78     2309.15     68.00 o 
  -1   0  10       80.11       62.37      7.45 o 
   0   0  10      740.94      688.92     25.43 o 
   1   0  10        0.48        9.20      4.18 o 
   2   0  10      105.76      103.77      9.77 o 
   3   0  10       88.13       74.07     10.69 o 
   4   0  10      113.34      104.96     29.02 o 
   5   0  10      422.46      472.20     40.56 o 
 -12   1  10       49.82       86.92      8.69 o 
 -11   1  10       18.52       14.71      4.65 o 
 -10   1  10      929.20      761.50     25.16 o 
  -9   1  10      154.04      173.63     12.41 o 
  -8   1  10     2721.43     2453.34     50.19 o 
  -7   1  10      119.47      163.62      9.23 o 
  -6   1  10        8.49       10.05      3.02 o 
  -5   1  10       29.83       41.89      3.92 o 
  -4   1  10      268.17      274.67     12.13 o 
  -3   1  10      683.34      652.92     16.59 o 
  -2   1  10      294.01      307.93      9.95 o 
  -1   1  10       95.31      108.04      6.16 o 
   0   1  10       19.17       19.03      3.50 o 
   1   1  10      845.25      822.01     20.89 o 
   2   1  10     1588.05     1541.47     35.00 o 
   3   1  10      176.31      185.17     13.40 o 
   4   1  10      192.18      196.40     12.67 o 
   5   1  10        0.20        3.48      8.23 o 
 -12   2  10      366.38      414.11     19.07 o 
 -11   2  10      709.72      757.87     35.41 o 
 -10   2  10       52.70       62.92      6.68 o 
  -9   2  10      399.51      403.51     14.42 o 
  -8   2  10     1591.71     1518.27     32.87 o 
  -7   2  10        7.28       17.55      3.01 o 
  -6   2  10     1388.38     1334.78     39.81 o 
  -5   2  10      907.53      892.54     23.24 o 
  -4   2  10      742.98      706.98     17.61 o 
  -3   2  10       15.45       24.05      3.24 o 
  -2   2  10     1078.58      976.35     22.89 o 
  -1   2  10      179.54      178.47      7.83 o 
   0   2  10      154.26      176.53      7.99 o 
   1   2  10     1300.71     1288.73     31.60 o 
   2   2  10      475.06      461.97     14.17 o 
   3   2  10     1002.33      935.13     26.50 o 
   4   2  10        0.07        1.03      5.94 o 
 -12   3  10        2.91       13.00      4.77 o 
 -11   3  10      117.52      123.31     10.53 o 
 -10   3  10      113.46      173.11     13.57 o 
  -9   3  10     1007.77      985.77     25.70 o 
  -8   3  10       47.80       65.70      4.96 o 
  -7   3  10     1795.40     1843.76     39.14 o 
  -6   3  10      512.43      506.59     20.35 o 
  -5   3  10     5896.67     5913.69    126.51 o 
  -4   3  10       24.46       18.21      3.03 o 
  -3   3  10       95.10      101.04      5.81 o 
  -2   3  10     1726.62     1711.49     36.97 o 
  -1   3  10      407.02      409.73     12.23 o 
   0   3  10     2882.77     2759.95     57.24 o 
   1   3  10      191.71      180.32      9.13 o 
   2   3  10       11.86       11.41      3.76 o 
   3   3  10       94.93      102.03      8.98 o 
   4   3  10      369.64      360.63     20.15 o 
 -12   4  10       13.92       13.42      5.99 o 
 -11   4  10      398.26      420.53     21.18 o 
 -10   4  10      442.04      415.78     16.04 o 
  -9   4  10      140.91      153.82     11.18 o 
  -8   4  10     1002.08     1050.52     27.06 o 
  -7   4  10       13.10       21.36      3.45 o 
  -6   4  10     1409.23     1329.35     36.56 o 
  -5   4  10      668.80      650.99     20.74 o 
  -4   4  10      230.79      227.58     10.68 o 
  -3   4  10        3.42        8.79      2.84 o 
  -2   4  10      177.28      168.86      8.40 o 
  -1   4  10       72.48       85.50      6.27 o 
   0   4  10     1353.61     1302.05     45.20 o 
   1   4  10      178.28      172.51      9.28 o 
   2   4  10      497.10      485.73     16.34 o 
   3   4  10      185.61      170.16     11.40 o 
   4   4  10      171.55      161.15     19.70 o 
 -12   5  10      303.23      283.06     27.81 o 
 -11   5  10      555.92      573.15     23.60 o 
 -10   5  10     1573.84     1502.89     47.73 o 
  -9   5  10        6.78       11.95      3.40 o 
  -8   5  10      297.88      335.91     18.19 o 
  -7   5  10     1030.82     1007.69     25.94 o 
  -6   5  10      492.57      498.52     17.26 o 
  -5   5  10      131.10      148.54      8.95 o 
  -4   5  10      186.08      162.82      9.32 o 
  -3   5  10      145.14      134.34      8.49 o 
  -2   5  10      108.41      115.54      7.16 o 
  -1   5  10      165.72      179.53     10.12 o 
   0   5  10       29.50       27.10      4.42 o 
   1   5  10       28.21       37.14      5.00 o 
   2   5  10        8.56       12.92      4.72 o 
   3   5  10      209.53      201.01     12.54 o 
   4   5  10      210.87      216.47     13.59 o 
 -11   6  10      131.72      128.39     11.18 o 
 -10   6  10       14.01       27.81      5.34 o 
  -9   6  10      155.75      151.86      8.38 o 
  -8   6  10      105.40      106.22      8.07 o 
  -7   6  10       35.70       50.45      5.08 o 
  -6   6  10      794.60      751.99     23.44 o 
  -5   6  10       47.27       39.99      5.34 o 
  -4   6  10      222.18      232.81     11.34 o 
  -3   6  10      114.86       90.36      7.40 o 
  -2   6  10       64.32       65.09      5.69 o 
  -1   6  10        3.29       -0.14      4.36 o 
   0   6  10       49.11       63.43      5.88 o 
   1   6  10      224.40      214.48     10.52 o 
   2   6  10        3.15        1.34      4.29 o 
   3   6  10      126.37      125.79     10.54 o 
   4   6  10      174.10      191.80     13.03 o 
 -11   7  10       28.62       35.94      7.10 o 
 -10   7  10       99.23      105.14      7.75 o 
  -9   7  10       18.98       19.92      3.83 o 
  -8   7  10       64.39       84.93      7.44 o 
  -7   7  10     1031.32      992.41     25.99 o 
  -6   7  10      653.01      615.53     17.94 o 
  -5   7  10      190.18      217.48     11.12 o 
  -4   7  10      415.02      388.24     14.95 o 
  -3   7  10       10.87        4.82      3.20 o 
  -2   7  10       51.82       47.84      6.80 o 
  -1   7  10      604.08      603.94     18.34 o 
   0   7  10       17.92        9.50      3.68 o 
   1   7  10       48.04       39.66      5.42 o 
   2   7  10     1065.98     1032.30     32.26 o 
   3   7  10       38.17       50.26      7.34 o 
   4   7  10      422.68      427.92     34.92 o 
 -11   8  10       81.01      107.11     12.41 o 
 -10   8  10      413.30      422.40     17.28 o 
  -9   8  10     2222.93     2305.26     60.48 o 
  -8   8  10      146.28      191.64     10.82 o 
  -7   8  10        0.40        4.64      3.31 o 
  -6   8  10      232.82      244.98     10.36 o 
  -5   8  10      163.83      179.67     10.36 o 
  -4   8  10     1865.18     1909.35     50.80 o 
  -3   8  10      139.60      152.44      9.66 o 
  -2   8  10       10.93       21.37      5.04 o 
  -1   8  10     1317.73     1211.57     31.41 o 
   0   8  10       68.18       85.61      7.12 o 
   1   8  10      149.91      135.92      8.87 o 
   2   8  10       12.39       17.26      5.58 o 
   3   8  10       53.06      100.10     14.20 o 
   4   8  10      164.81      185.36     24.47 o 
 -11   9  10       54.26       44.14     12.11 o 
 -10   9  10        3.15        4.66      3.50 o 
  -9   9  10       59.90       50.52      6.26 o 
  -8   9  10       23.27       21.23      4.38 o 
  -7   9  10      240.62      239.92     12.10 o 
  -6   9  10      110.81      109.72      7.38 o 
  -5   9  10      110.09      116.54      8.84 o 
  -4   9  10     2287.96     2245.49     58.94 o 
  -3   9  10       84.23       98.48      8.24 o 
  -2   9  10       86.29       94.30      8.07 o 
  -1   9  10       22.51       31.22      5.22 o 
   0   9  10      926.83      898.95     25.30 o 
   1   9  10      194.83      199.59     18.32 o 
   2   9  10       93.38      118.62     10.10 o 
   3   9  10      173.79      190.34     15.01 o 
 -10  10  10       30.64       22.54      4.54 o 
  -9  10  10       19.00       29.45      5.35 o 
  -8  10  10      222.50      221.57     12.22 o 
  -7  10  10      232.39      262.48     15.72 o 
  -6  10  10      214.20      217.86     10.35 o 
  -5  10  10       54.60       71.24      7.18 o 
  -4  10  10      200.18      212.59     11.71 o 
  -3  10  10      227.76      244.83     12.56 o 
  -2  10  10       46.81       59.78      6.63 o 
  -1  10  10       12.70       25.83      5.56 o 
   0  10  10       44.57       43.46      6.02 o 
   1  10  10      787.50      865.69     34.27 o 
   2  10  10        3.21        5.30      5.86 o 
   3  10  10      357.67      381.92     38.06 o 
 -10  11  10      419.86      419.35     19.95 o 
  -9  11  10        2.26        8.11      4.27 o 
  -8  11  10       34.33       37.42      5.57 o 
  -7  11  10      881.85      896.44     28.22 o 
  -6  11  10      161.47      193.64      9.99 o 
  -5  11  10      247.53      237.47     12.58 o 
  -4  11  10      757.91      784.32     25.58 o 
  -3  11  10       30.98       26.70      5.23 o 
  -2  11  10      716.64      674.41     23.06 o 
  -1  11  10       23.63       45.61      6.26 o 
   0  11  10       32.07       40.83      6.32 o 
   1  11  10     1515.33     1489.41     50.28 o 
   2  11  10      542.00      547.45     35.03 o 
  -9  12  10        4.18        2.52      4.15 o 
  -8  12  10       42.41       44.96      6.12 o 
  -7  12  10      533.53      568.75     20.68 o 
  -6  12  10      663.96      633.37     25.70 o 
  -5  12  10      515.02      495.98     18.78 o 
  -4  12  10      450.04      484.31     18.50 o 
  -3  12  10       23.25       17.65      4.80 o 
  -2  12  10     2385.44     2356.45     62.56 o 
  -1  12  10      369.89      433.55     17.51 o 
   0  12  10      339.99      376.70     16.34 o 
   1  12  10       82.53       86.14     10.11 o 
   2  12  10        3.72      -10.70     11.79 o 
  -8  13  10      118.45      106.61      9.31 o 
  -7  13  10      257.38      278.86     18.86 o 
  -6  13  10       18.38       23.16      5.19 o 
  -5  13  10      126.17      117.87     10.09 o 
  -4  13  10       13.44       21.65      5.33 o 
  -3  13  10      700.58      709.31     34.17 o 
  -2  13  10       61.68       81.23     10.49 o 
  -1  13  10      809.87      708.41     32.12 o 
   0  13  10       36.54       35.91      7.56 o 
   1  13  10      352.43      356.61     34.92 o 
  -8  14  10       56.31       99.31     17.56 o 
  -7  14  10       24.26       31.24      8.18 o 
  -6  14  10       76.39       91.42     10.39 o 
  -5  14  10       42.96       63.28      7.60 o 
  -4  14  10      131.95      133.22     11.47 o 
  -3  14  10       87.00       80.73      8.43 o 
  -2  14  10      438.79      382.36     16.73 o 
  -1  14  10       10.02       37.16      6.15 o 
   0  14  10        0.71       -4.71      5.79 o 
  -7  15  10        1.40       11.92      9.29 o 
  -6  15  10      330.77      311.00     21.95 o 
  -5  15  10      667.40      758.47     36.78 o 
  -4  15  10      281.94      290.34     15.17 o 
  -3  15  10      332.12      334.60     16.05 o 
  -2  15  10      157.74      157.25     11.52 o 
  -1  15  10      221.53      250.20     19.46 o 
  -5  16  10       74.20      105.72     20.57 o 
  -4  16  10       39.89       30.55     10.08 o 
  -3  16  10      445.32      587.52     45.43 o 
 -12   1  11      292.76      324.81     15.72 o 
 -11   1  11      533.30      555.87     23.63 o 
 -10   1  11       17.31       12.47      6.26 o 
  -9   1  11      584.76      559.77     22.85 o 
  -8   1  11       28.40       20.11      4.86 o 
  -7   1  11       54.80       65.81      6.67 o 
  -6   1  11      710.03      794.46     24.74 o 
  -5   1  11       42.39       57.34      4.71 o 
  -4   1  11        4.96        8.68      2.61 o 
  -3   1  11      129.88      132.76      7.29 o 
  -2   1  11      174.41      181.72      8.05 o 
  -1   1  11      386.08      322.36     10.96 o 
   0   1  11       17.61       29.54      4.12 o 
   1   1  11        2.06        5.59      3.22 o 
   2   1  11       29.28       36.29      6.45 o 
   3   1  11      676.84      632.72     23.53 o 
   4   1  11        8.52       -6.73      8.69 o 
 -12   2  11      172.68      191.57     13.65 o 
 -11   2  11       68.44       99.91      8.62 o 
 -10   2  11      323.81      322.99     16.55 o 
  -9   2  11     1696.58     1719.01     54.35 o 
  -8   2  11      269.97      276.17     12.52 o 
  -7   2  11      188.58      170.73      8.60 o 
  -6   2  11       35.00       39.19      4.63 o 
  -5   2  11        0.48        1.71      2.65 o 
  -4   2  11      821.38      811.80     20.09 o 
  -3   2  11      154.83      173.57     10.10 o 
  -2   2  11       60.42       60.54      4.97 o 
  -1   2  11       22.77       25.13      3.87 o 
   0   2  11      247.06      262.01     10.71 o 
   1   2  11     1506.25     1400.72     32.65 o 
   2   2  11       75.72       71.39      6.68 o 
   3   2  11      174.17      182.20     15.32 o 
 -12   3  11      517.45      535.68     33.93 o 
 -11   3  11      119.37      134.88     14.99 o 
 -10   3  11      373.85      383.52     20.22 o 
  -9   3  11        8.70        9.27      5.32 o 
  -8   3  11        6.97        4.09      5.11 o 
  -7   3  11      124.28      102.22      6.96 o 
  -6   3  11       72.88       76.66      6.07 o 
  -5   3  11      913.15      865.95     23.34 o 
  -4   3  11     2080.22     2013.65     47.12 o 
  -3   3  11       36.07       29.99      4.20 o 
  -2   3  11      169.47      188.74     10.30 o 
  -1   3  11      883.56      828.25     23.20 o 
   0   3  11      108.97      113.47      7.68 o 
   1   3  11      210.21      173.03      9.59 o 
   2   3  11      258.16      224.83     11.19 o 
   3   3  11        8.14        5.90      5.10 o 
 -12   4  11       81.55       69.39     13.78 o 
 -11   4  11      121.10       84.40      9.15 o 
 -10   4  11       39.02       24.02     10.22 o 
  -9   4  11       33.22       32.42      5.86 o 
  -8   4  11        2.85       -2.60      3.29 o 
  -7   4  11        4.16        6.60      3.76 o 
  -6   4  11       29.81       30.36      4.99 o 
  -5   4  11      291.38      278.75     12.46 o 
  -4   4  11      213.88      204.87     10.84 o 
  -3   4  11      205.57      197.84      9.42 o 
  -2   4  11      174.32      179.33     11.76 o 
  -1   4  11       31.36       42.36      5.01 o 
   0   4  11       34.44       39.33      5.29 o 
   1   4  11        4.55        5.65      3.82 o 
   2   4  11       11.73       15.75      5.12 o 
   3   4  11       37.71       28.67      6.29 o 
 -11   5  11      305.30      300.13     21.03 o 
 -10   5  11       11.20       12.65      5.18 o 
  -9   5  11       32.13       49.99      7.02 o 
  -8   5  11      521.72      467.19     29.34 o 
  -7   5  11     1533.44     1585.76     43.36 o 
  -6   5  11       52.07       50.47      6.10 o 
  -5   5  11       12.90       18.71      4.36 o 
  -4   5  11      701.51      681.27     22.33 o 
  -3   5  11      170.71      218.67     11.44 o 
  -2   5  11      392.24      417.13     14.35 o 
  -1   5  11      646.55      682.29     20.35 o 
   0   5  11      263.21      247.62     12.22 o 
   1   5  11      850.26      844.23     24.61 o 
   2   5  11       47.12       53.77      8.69 o 
   3   5  11      202.49      184.23     14.78 o 
 -11   6  11      259.80      289.85     27.36 o 
 -10   6  11     1995.94     2139.69     65.68 o 
  -9   6  11       56.39       69.11      9.22 o 
  -8   6  11      563.02      588.98     27.91 o 
  -7   6  11      904.27      844.28     26.30 o 
  -6   6  11      552.94      523.62     18.67 o 
  -5   6  11      475.35      466.52     22.64 o 
  -4   6  11       38.40       44.92      5.95 o 
  -3   6  11      361.28      329.36     13.96 o 
  -2   6  11     3575.63     3592.23     80.61 o 
  -1   6  11     2010.77     1948.89     46.99 o 
   0   6  11      126.40      142.06      8.96 o 
   1   6  11      644.46      620.56     19.81 o 
   2   6  11      189.99      217.06     13.38 o 
   3   6  11      103.17      112.89     19.67 o 
 -11   7  11      129.24      164.60     21.78 o 
 -10   7  11      822.77      800.05     30.33 o 
  -9   7  11       75.49      104.81      8.69 o 
  -8   7  11      780.01      774.03     32.67 o 
  -7   7  11      122.42      146.25     16.29 o 
  -6   7  11      296.01      317.67     13.96 o 
  -5   7  11      340.72      350.19     14.66 o 
  -4   7  11       54.80       73.01      7.26 o 
  -3   7  11        5.07        5.80      3.67 o 
  -2   7  11        0.11        3.56      3.66 o 
  -1   7  11      645.05      656.06     20.03 o 
   0   7  11      564.91      537.56     20.85 o 
   1   7  11     1152.80     1199.57     32.32 o 
   2   7  11     1347.00     1434.74     54.02 o 
   3   7  11       54.10       47.09     14.93 o 
 -11   8  11      206.44      178.12     22.49 o 
 -10   8  11       69.03       56.27      7.00 o 
  -9   8  11      667.48      672.18     26.97 o 
  -8   8  11      141.65      134.69     11.52 o 
  -7   8  11        0.94        2.52      3.81 o 
  -6   8  11       34.22       44.08      6.16 o 
  -5   8  11      716.88      746.02     30.83 o 
  -4   8  11       90.64      109.24      8.90 o 
  -3   8  11       60.54       72.70      7.40 o 
  -2   8  11       52.00       54.82      6.97 o 
  -1   8  11        1.23        6.27      3.93 o 
   0   8  11        9.15       19.41      4.70 o 
   1   8  11      362.66      383.65     32.60 o 
   2   8  11       13.03        6.82      5.74 o 
 -10   9  11      237.33      263.64     15.68 o 
  -9   9  11       10.82       32.52      5.64 o 
  -8   9  11       56.72       67.28      8.46 o 
  -7   9  11      136.44      143.81     11.97 o 
  -6   9  11       32.35       46.12      6.17 o 
  -5   9  11      151.21      132.79      9.74 o 
  -4   9  11      399.11      384.91     15.92 o 
  -3   9  11      754.55      842.42     27.14 o 
  -2   9  11       10.70       10.69      4.24 o 
  -1   9  11      302.81      276.18     15.99 o 
   0   9  11      148.31      163.98     11.16 o 
   1   9  11      386.21      425.02     18.46 o 
   2   9  11      121.80      142.36     24.73 o 
 -10  10  11      225.50      222.05     14.79 o 
  -9  10  11      373.38      417.26     18.38 o 
  -8  10  11     1386.36     1492.37     42.50 o 
  -7  10  11       36.45       43.95      7.39 o 
  -6  10  11      190.07      185.96     13.57 o 
  -5  10  11       59.59       78.13      7.77 o 
  -4  10  11      428.69      421.28     17.00 o 
  -3  10  11      593.45      623.55     27.08 o 
  -2  10  11      990.86      956.31     30.22 o 
  -1  10  11       35.55       25.23      5.60 o 
   0  10  11     2450.99     2382.28     63.68 o 
   1  10  11      112.97      104.09     10.61 o 
   2  10  11       43.91       47.35     17.62 o 
  -9  11  11      677.74      828.78     37.96 o 
  -8  11  11      207.25      221.22     12.84 o 
  -7  11  11     1161.53     1225.16     42.84 o 
  -6  11  11     2020.91     2041.92     55.58 o 
  -5  11  11      569.06      565.38     20.79 o 
  -4  11  11      453.98      494.91     21.91 o 
  -3  11  11      310.40      339.64     15.42 o 
  -2  11  11      137.47      160.91     11.52 o 
  -1  11  11      859.05      881.43     43.09 o 
   0  11  11      518.43      573.48     22.42 o 
  -9  12  11        6.31       28.38     10.32 o 
  -8  12  11        9.87       36.37      6.53 o 
  -7  12  11      123.74      140.68     12.66 o 
  -6  12  11       27.79       30.00      6.73 o 
  -5  12  11        0.51        9.86      4.50 o 
  -4  12  11      152.47      167.04     11.50 o 
  -3  12  11      161.92      181.74     11.93 o 
  -2  12  11       24.97       24.98      5.62 o 
  -1  12  11      510.85      528.40     20.53 o 
  -8  13  11      321.79      362.77     32.48 o 
  -7  13  11       23.63       14.80     11.85 o 
  -6  13  11      219.95      242.32     16.25 o 
  -5  13  11      615.20      673.77     30.97 o 
  -4  13  11        0.12       11.65      5.00 o 
  -3  13  11       28.73       27.79      7.28 o 
  -2  13  11        1.54        2.11      4.59 o 
  -1  13  11      563.30      600.08     42.54 o 
  -5  14  11      314.85      327.41     23.90 o 
  -4  14  11      841.65      870.41     33.56 o 
  -3  14  11     1727.63     1733.08     64.57 o 
  -2  14  11      177.20      182.54     23.39 o 
  -1  14  11      141.92      206.56     24.67 o 
  -5  15  11       51.95       37.74     16.02 o 
 -11   0  12     1535.95     1601.43     93.67 o 
 -10   0  12       49.68       78.68     17.36 o 
  -9   0  12      483.91      396.48     22.97 o 
  -8   0  12     1001.29      989.52     42.32 o 
  -7   0  12      429.01      422.50     22.96 o 
  -6   0  12        6.55       10.29      6.20 o 
  -5   0  12     1486.46     1448.24     72.08 o 
  -4   0  12      127.28      152.92     10.90 o 
  -3   0  12     2836.39     2788.70     82.32 o 
  -2   0  12        1.14       15.27      4.86 o 
  -1   0  12      215.96      204.94     18.14 o 
   0   0  12      491.52      525.28     22.52 o 
   1   0  12      441.20      448.73     20.68 o 
   2   0  12       72.53       95.96     10.62 o 
 -11   1  12      373.67      404.81     28.06 o 
 -10   1  12      532.05      536.72     31.07 o 
  -9   1  12       59.93       52.79      8.02 o 
  -8   1  12      267.04      276.84     13.21 o 
  -7   1  12        9.22        8.86      5.03 o 
  -6   1  12     1036.65      978.14     29.35 o 
  -5   1  12      489.14      477.20     15.44 o 
  -4   1  12      126.20      121.00      6.95 o 
  -3   1  12       51.88       60.71      5.32 o 
  -2   1  12      696.77      639.73     17.63 o 
  -1   1  12      350.56      341.72     11.89 o 
   0   1  12      219.89      209.34      9.78 o 
   1   1  12       31.95       39.98      5.45 o 
   2   1  12      427.10      441.91     16.24 o 
 -11   2  12      527.23      575.20     39.60 o 
 -10   2  12       77.79      111.39     14.00 o 
  -9   2  12      327.49      365.20     18.03 o 
  -8   2  12      840.92      801.02     25.53 o 
  -7   2  12      271.98      273.17     12.97 o 
  -6   2  12        3.82        8.99      3.64 o 
  -5   2  12       47.12       57.27      5.69 o 
  -4   2  12     2524.37     2468.11     82.31 o 
  -3   2  12      296.62      272.43     11.33 o 
  -2   2  12     1413.93     1440.77     37.20 o 
  -1   2  12      302.71      295.97     12.43 o 
   0   2  12       56.23       76.92      6.95 o 
   1   2  12      575.33      581.63     21.08 o 
   2   2  12        2.61       -1.70      4.58 o 
 -11   3  12      487.19      623.60     47.80 o 
 -10   3  12       37.94       59.46     15.76 o 
  -9   3  12      579.00      650.06     32.05 o 
  -8   3  12       36.53       54.77      7.65 o 
  -7   3  12      239.86      232.68     11.74 o 
  -6   3  12     1191.00     1200.72     35.37 o 
  -5   3  12      257.43      263.71     12.77 o 
  -4   3  12       65.68       68.30      7.10 o 
  -3   3  12     3523.66     3240.26    157.80 o 
  -2   3  12      162.67      160.25      9.20 o 
  -1   3  12     3160.33     3090.52     70.81 o 
   0   3  12       21.29       30.85      5.61 o 
   1   3  12      105.24       96.63     12.08 o 
   2   3  12      840.59      916.32     34.97 o 
 -10   4  12      373.34      397.88     35.75 o 
  -9   4  12      528.02      585.66     30.34 o 
  -8   4  12     1135.81     1091.62     37.62 o 
  -7   4  12      123.32      112.33      8.88 o 
  -6   4  12       30.33       27.92      5.07 o 
  -5   4  12       31.71       37.61      5.66 o 
  -4   4  12      513.93      495.50     20.88 o 
  -3   4  12      118.47      126.98      9.35 o 
  -2   4  12        0.50        2.73      3.20 o 
  -1   4  12       82.00      102.26      8.80 o 
   0   4  12      777.80      715.94     21.86 o 
   1   4  12      839.04      839.93     24.94 o 
   2   4  12        0.74        6.36      6.29 o 
 -10   5  12        2.51        7.38      7.48 o 
  -9   5  12      102.68      106.61     21.34 o 
  -8   5  12      381.90      360.81     15.19 o 
  -7   5  12      264.50      292.81     13.60 o 
  -6   5  12      907.64      857.56     27.14 o 
  -5   5  12      431.75      442.97     20.64 o 
  -4   5  12     1388.14     1386.36     39.58 o 
  -3   5  12        8.67       10.45      4.28 o 
  -2   5  12       61.53       53.41      8.29 o 
  -1   5  12       11.46       22.44      4.66 o 
   0   5  12      480.59      511.19     17.54 o 
   1   5  12       47.59       62.46      6.68 o 
   2   5  12      145.04      152.74     22.68 o 
 -10   6  12       63.09       95.24     13.17 o 
  -9   6  12       86.04       94.92     12.99 o 
  -8   6  12       57.26       80.55      9.26 o 
  -7   6  12      299.09      333.26     15.27 o 
  -6   6  12       29.35       44.28      6.29 o 
  -5   6  12      128.32      120.11     12.81 o 
  -4   6  12       20.11       23.80      5.13 o 
  -3   6  12       47.82       42.80      6.17 o 
  -2   6  12        2.17        4.65      3.93 o 
  -1   6  12       62.08       79.90      7.27 o 
   0   6  12      174.68      211.55     11.29 o 
   1   6  12        9.34       14.09      5.47 o 
 -10   7  12      857.45      932.54     58.75 o 
  -9   7  12      112.46      141.62     12.18 o 
  -8   7  12     1219.29     1173.14     41.02 o 
  -7   7  12        4.09        6.05      4.36 o 
  -6   7  12        8.65        8.29      4.27 o 
  -5   7  12     1644.41     1668.25     46.56 o 
  -4   7  12       45.02       62.61      7.45 o 
  -3   7  12      469.06      454.18     17.98 o 
  -2   7  12      122.14      133.73     10.19 o 
  -1   7  12      394.23      372.49     16.45 o 
   0   7  12       52.03       71.09      7.60 o 
   1   7  12      512.06      510.61     28.99 o 
 -10   8  12      425.40      371.22     33.57 o 
  -9   8  12      183.57      224.12     17.55 o 
  -8   8  12       34.91       41.03      7.51 o 
  -7   8  12     1239.28     1301.45     38.24 o 
  -6   8  12      164.88      179.23     11.48 o 
  -5   8  12      616.42      629.16     22.37 o 
  -4   8  12        8.50       16.10      4.92 o 
  -3   8  12       12.22       12.06      4.66 o 
  -2   8  12     1419.10     1381.46     46.92 o 
  -1   8  12       20.54       15.93      4.89 o 
   0   8  12      309.74      308.92     14.01 o 
   1   8  12      130.36      156.07     25.44 o 
 -10   9  12        0.16        1.54      8.33 o 
  -9   9  12       56.93       60.56     10.80 o 
  -8   9  12        2.54        9.72      5.37 o 
  -7   9  12       61.28       76.58     16.74 o 
  -6   9  12       38.34       43.65      6.67 o 
  -5   9  12        0.14        2.29      4.17 o 
  -4   9  12      485.70      431.72     27.08 o 
  -3   9  12      435.68      438.87     17.96 o 
  -2   9  12       20.83       25.61      5.82 o 
  -1   9  12      131.05      156.86     11.43 o 
   0   9  12        1.16        1.41      8.52 o 
   1   9  12       76.62       95.08     21.14 o 
  -9  10  12      327.61      378.91     33.96 o 
  -8  10  12       82.60       78.76      9.61 o 
  -7  10  12      151.31      182.81     24.42 o 
  -6  10  12      583.75      579.07     21.62 o 
  -5  10  12        3.71        5.57      4.45 o 
  -4  10  12      482.46      504.10     19.72 o 
  -3  10  12      302.12      336.97     15.77 o 
  -2  10  12      279.74      363.85     16.91 o 
  -1  10  12      159.63      167.51     11.91 o 
  -7  11  12      418.95      428.63     27.53 o 
  -6  11  12      112.37      129.87     10.66 o 
  -5  11  12      403.86      454.79     18.67 o 
  -4  11  12      226.65      283.29     15.02 o 
  -3  11  12      104.69      123.36     10.38 o 
  -2  11  12      101.03      118.45     10.41 o 
  -1  11  12        0.19        8.39      9.03 o 
  -6  12  12      205.35      185.48     25.18 o 
  -5  12  12      492.39      534.52     30.08 o 
  -4  12  12        4.20       -3.40      6.44 o 
  -3  12  12      236.94      277.39     20.98 o 
  -2  12  12      703.37      823.88     54.59 o 
  -1  12  12      586.05      641.15     45.94 o 
  -5  13  12      144.88      134.74     23.13 o 
 -11   1  13      355.22      447.66     39.02 o 
 -10   1  13       56.98       46.28     10.55 o 
  -9   1  13     1099.23     1118.63     35.47 o 
  -8   1  13      107.72       99.99      8.84 o 
  -7   1  13     1510.31     1453.50     41.31 o 
  -6   1  13      405.53      423.99     16.72 o 
  -5   1  13       75.96       85.29      7.04 o 
  -4   1  13     1881.84     1826.15     40.51 o 
  -3   1  13       65.24       82.06      7.02 o 
  -2   1  13      552.77      576.64     18.54 o 
  -1   1  13       13.19        6.56      3.68 o 
   0   1  13      101.16       98.61      8.07 o 
   1   1  13      376.05      409.98     20.06 o 
 -10   2  13      709.87      661.59     48.95 o 
  -9   2  13      552.42      567.90     48.98 o 
  -8   2  13        2.99       11.55      5.62 o 
  -7   2  13      611.02      598.51     42.23 o 
  -6   2  13      661.83      616.93     21.42 o 
  -5   2  13      306.57      293.29     13.78 o 
  -4   2  13      105.78      114.87      9.17 o 
  -3   2  13        2.11        6.34      3.61 o 
  -2   2  13     1089.05     1060.58     29.03 o 
  -1   2  13       17.76       19.40      4.47 o 
   0   2  13      111.55      112.67      8.70 o 
   1   2  13      145.29      154.59     13.59 o 
 -10   3  13      302.70      297.80     32.23 o 
  -9   3  13       68.33       89.22     13.00 o 
  -8   3  13       24.91       15.77      6.72 o 
  -7   3  13       32.08       42.90      7.88 o 
  -6   3  13      199.21      242.88     17.18 o 
  -5   3  13      281.71      284.18     13.77 o 
  -4   3  13        4.36        8.03      4.17 o 
  -3   3  13      234.65      234.09     11.30 o 
  -2   3  13      263.22      267.01     12.82 o 
  -1   3  13       29.76       39.70      5.78 o 
   0   3  13        3.15        9.12      4.24 o 
   1   3  13        1.62        7.62      9.61 o 
 -10   4  13      396.11      361.23     24.09 o 
  -9   4  13      177.79      198.03     30.72 o 
  -8   4  13      781.92      770.09     60.67 o 
  -7   4  13       16.01       21.22      6.09 o 
  -6   4  13      126.59      147.76     10.34 o 
  -5   4  13      317.09      312.69     14.75 o 
  -4   4  13       33.03       39.79      6.10 o 
  -3   4  13      346.34      369.60     16.06 o 
  -2   4  13       23.64       28.04      4.91 o 
  -1   4  13      380.98      375.41     16.52 o 
   0   4  13       13.90        7.59      4.43 o 
   1   4  13      175.08      183.82     23.39 o 
 -10   5  13      135.26      173.44     23.26 o 
  -9   5  13      235.97      251.25     35.59 o 
  -8   5  13       10.66        5.58      5.71 o 
  -7   5  13      217.42      183.19     11.61 o 
  -6   5  13      856.85      888.00     28.51 o 
  -5   5  13      899.71      952.87     30.14 o 
  -4   5  13       67.01       81.40      8.26 o 
  -3   5  13      319.51      323.94     15.40 o 
  -2   5  13      169.54      183.52     11.74 o 
  -1   5  13      101.17      115.90      8.81 o 
   0   5  13      657.78      633.78     23.31 o 
 -10   6  13       36.44       48.44     14.93 o 
  -9   6  13      996.14     1046.76     47.03 o 
  -8   6  13     2055.95     2240.20     70.32 o 
  -7   6  13       12.23       10.96      5.05 o 
  -6   6  13      489.38      484.96     19.07 o 
  -5   6  13      746.35      784.98     26.30 o 
  -4   6  13      475.08      433.26     17.90 o 
  -3   6  13     1324.68     1340.83     39.74 o 
  -2   6  13      334.29      326.41     15.88 o 
  -1   6  13       43.08       53.04      7.09 o 
   0   6  13      526.73      531.52     28.97 o 
  -9   7  13       23.81       27.81     12.11 o 
  -8   7  13        3.54        0.57      5.38 o 
  -7   7  13      167.69      190.99     12.18 o 
  -6   7  13     1127.64     1095.06     53.97 o 
  -5   7  13      626.14      679.59     26.41 o 
  -4   7  13      235.08      280.62     14.74 o 
  -3   7  13       25.24       23.39      5.68 o 
  -2   7  13      253.10      238.33     13.80 o 
  -1   7  13       28.71       57.86     13.90 o 
   0   7  13       71.03       78.54     12.79 o 
  -9   8  13        3.45        3.72      8.84 o 
  -8   8  13      359.44      373.41     23.84 o 
  -7   8  13     1061.85     1138.74     35.31 o 
  -6   8  13       21.22       29.39      6.28 o 
  -5   8  13      688.54      682.92     24.34 o 
  -4   8  13      155.14      178.32     12.26 o 
  -3   8  13       37.12       49.58      8.33 o 
  -2   8  13        1.75        3.39      4.74 o 
  -1   8  13      330.54      363.21     33.12 o 
  -8   9  13      553.56      578.87     43.76 o 
  -7   9  13       29.16       46.33      9.65 o 
  -6   9  13        2.88        9.11      5.20 o 
  -5   9  13      143.06      134.58     10.93 o 
  -4   9  13      198.71      173.44     14.28 o 
  -3   9  13      465.74      506.23     23.60 o 
  -2   9  13       77.41       55.23     14.74 o 
  -6  10  13       63.61       71.44     17.30 o 
  -5  10  13        0.49       -6.41     11.02 o 
  -4  10  13      416.42      377.25     36.33 o 
  -6  11  13       90.88      111.23     21.27 o 
 -10   0  14      398.02      357.77     34.98 o 
  -9   0  14      432.59      442.50     25.92 o 
  -8   0  14      794.33      849.21     39.59 o 
  -7   0  14      378.57      314.98     21.75 o 
  -6   0  14       51.79       87.48     20.02 o 
  -5   0  14      173.58      197.40     17.21 o 
  -4   0  14       44.24       33.72      8.15 o 
  -3   0  14       43.84       48.14      9.18 o 
  -2   0  14      146.75      156.29     15.66 o 
  -1   0  14      633.15      710.22     50.87 o 
 -10   1  14        8.50       17.62     13.39 o 
  -9   1  14      185.11      201.60     14.49 o 
  -8   1  14      276.63      254.54     19.39 o 
  -7   1  14       10.89        6.48      6.05 o 
  -6   1  14     1136.20     1167.16     46.30 o 
  -5   1  14      414.61      413.02     25.17 o 
  -4   1  14      190.28      205.16     12.30 o 
  -3   1  14      108.28      126.35      8.84 o 
  -2   1  14       81.11       90.66      7.74 o 
  -1   1  14      100.59      152.86     18.61 o 
  -9   2  14      198.99      210.37     23.19 o 
  -8   2  14        0.00        2.42      6.02 o 
  -7   2  14      835.60      840.39     32.15 o 
  -6   2  14       21.33       23.83      7.06 o 
  -5   2  14      514.89      522.28     19.96 o 
  -4   2  14      130.26      126.77     10.15 o 
  -3   2  14       22.05       16.29      4.32 o 
  -2   2  14      632.77      660.98     25.26 o 
  -1   2  14       34.12       33.39     11.72 o 
  -9   3  14        2.45        0.01      7.53 o 
  -8   3  14      496.38      537.10     28.76 o 
  -7   3  14      476.90      558.78     24.33 o 
  -6   3  14        0.66        0.85      4.74 o 
  -5   3  14       94.12      104.66      9.34 o 
  -4   3  14      785.49      816.78     27.23 o 
  -3   3  14       44.91       48.07      6.85 o 
  -2   3  14       17.42       23.49      5.69 o 
  -1   3  14       35.60       33.51     15.06 o 
  -9   4  14      106.88      113.40     20.18 o 
  -8   4  14     1676.75     1693.84     55.36 o 
  -7   4  14      207.66      234.59     15.72 o 
  -6   4  14       38.31       50.47      7.24 o 
  -5   4  14      284.87      283.84     18.93 o 
  -4   4  14       57.76       66.88      8.83 o 
  -3   4  14       63.82       85.79      8.82 o 
  -2   4  14       98.29      114.50     12.60 o 
  -1   4  14      244.72      146.27     22.74 o 
  -8   5  14       31.90       31.51      7.95 o 
  -7   5  14       28.11       27.41      6.19 o 
  -6   5  14       86.09      103.31      9.61 o 
  -5   5  14      185.41      184.90     12.20 o 
  -4   5  14       52.14       67.24      8.08 o 
  -3   5  14      738.11      700.19     28.87 o 
  -8   6  14      261.43      294.98     29.73 o 
  -7   6  14      146.26      164.82     13.52 o 
  -6   6  14       39.83       43.97      7.20 o 
  -5   6  14       73.58       69.24      8.19 o 
  -4   6  14       81.91      111.19     10.13 o 
  -8   7  14      702.99      844.06     56.89 o 
  -7   7  14       54.14       61.32     11.06 o 
  -6   7  14     1487.36     1454.81     60.61 o 
  -5   7  14        5.93        7.33      7.54 o 
  -7   8  14       94.32       82.78     18.58 o 
  -8   1  15       12.14       11.79     12.94 o 
  -7   1  15        1.51       12.88     12.75 o 
  -6   1  15       10.31       21.40     13.20 o 
  -4   1  15       26.98       35.11     11.66 o 
  -3   1  15       49.11       75.73     16.85 o 
  -7   2  15     1455.65     1401.86     85.41 o 
  -6   2  15       34.89       49.59     16.21 o 
  -5   2  15       41.37       29.79     13.58 o 
  -4   2  15      774.56      762.27     48.66 o 
  -6   3  15      266.76      288.19     31.71 o 
  -5   3  15        4.34        6.66      7.42 o 
  -6   4  15      128.10      175.87     23.58 o 
  -5   4  15       94.73      131.79     22.10 o 
                                                 
